# Supplementary material for: Identifying Common Genetic Etiologies Between Inflammatory Bowel Disease and Related Immune-Mediated Diseases
Source: Biomedicines. 2024 Nov 8;12(11):2562. doi: 10.3390/biomedicines12112562 (PMC11592296; doi:10.3390/biomedicines12112562)
Supplement: Supplementary file 1 [file biomedicines-12-02562-s001.zip]

Archive with 1 entries (1 files):
- biomedicines-3231505-supplementary.xlsx
