# Supplementary material for: Identifying Common Genetic Etiologies Between Inflammatory Bowel Disease and Related Immune-Mediated Diseases
Source: Biomedicines. 2024 Nov 8;12(11):2562. doi: 10.3390/biomedicines12112562 (PMC11592296; doi:10.3390/biomedicines12112562)
Supplement: Supplementary file 1 [file biomedicines-12-02562-s001.zip › biomedicines-3231505-supplementary.xlsx]

## Sheet: Supplementary Table S1
Supplementary Table S1. Baseline characteristics of the study population
Traits	Case	Control	Ancestry	Source
Cholangitis (primary sclerosing, PSC)	1843	361641	European	https://www.finngen.fi/fi
Coeliac disease	4115	394391	European	https://www.finngen.fi/fi
Type1 diabetes	4320	335112	European	https://www.finngen.fi/fi
Sarcoidosis	4399	405620	European	https://www.finngen.fi/fi
Iridocyclitis	8016	390647	European	https://www.finngen.fi/fi
Rheumatoid arthritis	13621	262844	European	https://www.finngen.fi/fi
Ankylosing spondylitis	3162	294770	European	https://www.finngen.fi/fi
Psoriatic arthropathies	3537	262844	European	https://www.finngen.fi/fi
Psoriasis	10312	397564	European	https://www.finngen.fi/fi
Lupus erythematosus	705	385509	European	https://www.finngen.fi/fi
MS-disease / Multiple Sclerosis	2409	408561	European	https://www.finngen.fi/fi
Autoimmune hyperthyroidism	1991	305175	European	https://www.finngen.fi/fi
Hypothyroidism, strict autoimmune	45321	298847	European	https://www.finngen.fi/fi
Inflammatory bowel disease (FinnGen)	9083	403098	European	https://www.finngen.fi/fi
Adult-onset Still’s disease	3403	198544	European	https://www.finngen.fi/fi
Hidradenitis suppurativa	1070	394105	European	https://www.finngen.fi/fi
Inflammatory bowel disease (IIBDGC)	12882	21770	European	PMID:26192919
Gout	24278	1,027,375	European	PMID:36777996

## Sheet: Supplementary Table S2
Supplementary Table S2. Genetic correlation between inflammatory bowel disease (ieu-a-31 and FinnGen database) and 16 immune-mediated diseases
group1	group2	Genetic_Correlation	Z_score	P_value	FDR
Inflammatory bowel disease (IIBDGC)	Sarcoidosis	0.1061 (0.0747)	1.421	0.1553	0.2071
Inflammatory bowel disease (IIBDGC)	Hypothyroidism, strict autoimmune	0.0425 (0.0414)	1.0263	0.3048	0.3305
Inflammatory bowel disease (IIBDGC)	MS-disease / Multiple Sclerosis	0.2541 (0.0938)	2.7087	0.0068	0.0218
Inflammatory bowel disease (IIBDGC)	Iridocyclitis	0.4396 (0.1509)	2.9132	0.0036	0.0144
Inflammatory bowel disease (IIBDGC)	Cholangitis (primary sclerosing, PSC)	0.3388 (0.1799)	1.8838	0.0596	0.1192
Inflammatory bowel disease (IIBDGC)	Coeliac disease	0.1329 (0.0728)	1.8252	0.068	0.1209
Inflammatory bowel disease (IIBDGC)	Lupus erythematosus	-0.1545 (0.1138)	-1.3573	0.1747	0.215
Inflammatory bowel disease (IIBDGC)	Psoriasis	0.2693 (0.0596)	4.5224	6.1149e-06	4.89192e-05
Inflammatory bowel disease (IIBDGC)	Ankylosing spondylitis	0.5082 (0.1049)	4.8462	1.2584e-06	2.01344e-05
Inflammatory bowel disease (IIBDGC)	Psoriatic arthropathies	0.2352 (0.0697)	3.3726	0.0007	0.0037
Inflammatory bowel disease (IIBDGC)	Rheumatoid arthritis	0.0869 (0.0585)	1.4857	0.1374	0.1999
Inflammatory bowel disease (IIBDGC)	Type1 diabetes	0.0785 (0.0773)	1.0157	0.3098	0.3304
Inflammatory bowel disease (IIBDGC)	Autoimmune hyperthyroidism	0.1364 (0.0844)	1.6159	0.1061	0.1698
Inflammatory bowel disease (IIBDGC)	Hidradenitis suppurativa	0.1985 (0.0924)	2.1487	0.0317	0.0725
Inflammatory bowel disease (IIBDGC)	Adult-onset Still’s disease	0.2429 (0.1048)	2.3165	0.0205	0.0547
Inflammatory bowel disease (IIBDGC)	Gout	0.0369 (0.0395)	0.9337	0.3505	0.3505
Inflammatory bowel disease (FinnGen)	Sarcoidosis	0.1566 (0.0674)	2.3231	0.0202	0.0539
Inflammatory bowel disease (FinnGen)	Hypothyroidism, strict autoimmune	0.0314 (0.0345)	0.9119	0.3618	0.4824
Inflammatory bowel disease (FinnGen)	MS-disease / Multiple Sclerosis	0.135 (0.0783)	1.7242	0.0847	0.1694
Inflammatory bowel disease (FinnGen)	Iridocyclitis	0.4495 (0.1326)	3.3898	0.0007	0.0037
Inflammatory bowel disease (FinnGen)	Cholangitis (primary sclerosing, PSC)	0.1544 (0.153)	1.0094	0.3128	0.4824
Inflammatory bowel disease (FinnGen)	Coeliac disease	0.1686 (0.0683)	2.4672	0.0136	0.0435
Inflammatory bowel disease (FinnGen)	Lupus erythematosus	-0.0345 (0.1015)	-0.3401	0.7338	0.7827
Inflammatory bowel disease (FinnGen)	Psoriasis	0.2539 (0.0545)	4.6602	3.1584e-06	2.52672e-05
Inflammatory bowel disease (FinnGen)	Ankylosing spondylitis	0.5122 (0.0999)	5.1253	2.9701e-07	4.75216e-06
Inflammatory bowel disease (FinnGen)	Psoriatic arthropathies	0.2148 (0.0672)	3.1955	0.0014	0.0056
Inflammatory bowel disease (FinnGen)	Rheumatoid arthritis	0.0495 (0.0538)	0.9217	0.3567	0.4824
Inflammatory bowel disease (FinnGen)	Type1 diabetes	0.0324 (0.0754)	0.4294	0.6676	0.7629
Inflammatory bowel disease (FinnGen)	Autoimmune hyperthyroidism	0.0645 (0.0763)	0.8448	0.3982	0.49
Inflammatory bowel disease (FinnGen)	Hidradenitis suppurativa	0.1613 (0.085)	1.8981	0.0577	0.1318
Inflammatory bowel disease (FinnGen)	Adult-onset Still’s disease	-0.0097 (0.0975)	-0.0999	0.9204	0.9204
Inflammatory bowel disease (FinnGen)	Gout	0.0423 (0.0376)	1.1231	0.2614	0.4647
We used LD score regression software (https://github.com/bulik/ldsc) to complete genetic correlation analysis between inflammatory bowel disease (finngen_R10_K11_KELAIBD) and 16 autoimmune diseases

## Sheet: Supplementary Table S3
Supplementary Table S3. 455 independent associations identified with GCTA-COJO (conditional and joint) analysis applied to GWAS summary statistics (MTAG-IBD)
Chr	SNP	bp	refA	freq	b	se	p	n	freq_geno	bJ	bJ_se	pJ	LD_r
1	rs9726836	1324324	A	0.76	-0.0173029	0.00245146	1.68646e-12	436661	0.815109	-0.0189613	0.0024572	1.19447e-14	-0.0264641
1	rs116076685	6470011	G	0.0468	-0.0230218	0.00495704	3.41301e-06	436689	0.0477137	-0.0275231	0.00497531	3.1672e-08	-0.0794342
1	rs72634258	8150638	C	0.2196	-0.0201121	0.00252908	1.83029e-15	436647	0.159046	-0.0223972	0.00254218	1.24884e-18	0
1	rs4655215	20137714	C	0.7578	-0.0133614	0.00244384	4.56738e-08	436681	0.772366	-0.0140191	0.0024469	1.00816e-08	0.0421107
1	rs10737481	20171514	G	0.5296	0.0250267	0.00209763	8.16614e-33	436568	0.549702	0.0273285	0.00210817	1.98024e-38	0.0899798
1	rs34920465	22700351	G	0.1393	-0.0257225	0.00302368	1.78433e-17	436638	0.16501	-0.0287571	0.00303724	2.84863e-21	0
1	rs114655655	49390285	A	0.0071	0.0244402	0.0124697	0.0499994	436707	0.0119284	0.665318	0.0136589	0	0.0811862
1	rs140708928	53349143	A	0.0282	0.000916253	0.00632447	0.88481	436710	0.0258449	-0.616393	0.00814032	0	-0.0423178
1	rs41297893	56046871	C	0.0204	0.00339708	0.00740624	0.646465	436710	0.0159046	-0.458228	0.00854751	0	0.0179343
1	rs12409343	56369195	C	0.0171	0.00613941	0.00807578	0.44712	436710	0.0208748	-0.6581	0.0097961	0	0.137584
1	rs12755760	56754223	C	0.3524	0.00888407	0.00219162	5.04247e-05	436694	0.343936	0.107473	0.00243077	0	0.0152128
1	rs12735947	57194267	G	0.0327	0.00635481	0.00588684	0.280368	436709	0.0258449	-0.510921	0.00732332	0	0.0811862
1	rs79566391	57867398	G	0.0111	-0.0138568	0.00999308	0.165552	436709	0.0119284	0.715545	0.0120081	0	-0.00821618
1	rs12093235	57885765	T	0.0472	0.00418905	0.00493702	0.396161	436710	0.0497018	0.546661	0.00653732	0	-0.043283
1	rs59909349	57905395	T	0.031	0.014199	0.0060408	0.0187471	436705	0.0387674	0.6105	0.00769017	0	-0.00704131
1	rs115776066	58049104	A	0.1173	-0.00561965	0.00325373	0.0841424	436708	0.121272	-0.324645	0.00428123	0	0.0275683
1	rs80299055	58329317	A	0.0164	-0.00677476	0.00824339	0.411167	436710	0.0159046	-0.689217	0.0100381	0	-0.0338135
1	rs11207165	58533632	A	0.1403	0.00623768	0.00301463	0.0385337	436706	0.141153	0.398553	0.00435114	0	-0.0173011
1	rs55633834	58631748	C	0.0338	0.0110615	0.00579355	0.0562273	436707	0.0168986	0.198421	0.00624554	1.67831e-221	0.0131839
1	rs146934451	58659189	G	0.0168	-0.0106065	0.00814632	0.192918	436709	0.0218688	0.986697	0.0113534	0	0.0329577
1	rs113937886	58758919	T	0.0064	0.0315121	0.0131293	0.0163888	436705	0.0109344	1.53204	0.0180482	0	0.0157644
1	rs61779008	58838823	T	0.0875	-5.17627e-05	0.00370524	0.988854	436710	0.0715706	0.251891	0.00429455	0	0.0389069
1	rs76466843	59139896	A	0.025	0.0115547	0.00670602	0.0848821	436708	0.0129225	0.314539	0.00744233	0	-0.0554659
1	rs72678852	59297850	G	0.0466	0.00650252	0.00496714	0.190498	436709	0.055666	0.887995	0.00848207	0	-0.111968
1	rs11584567	59312290	G	0.0257	0.00494047	0.00661644	0.455247	436710	0.0506958	0.701421	0.0089059	0	-0.112225
1	rs77622556	59339996	G	0.1064	0.00185609	0.00339543	0.584623	436710	0.10338	0.401094	0.00462649	0	-0.0872205
1	rs11207319	59347149	A	0.3405	0.00758352	0.00220938	0.000598235	436699	0.360835	0.024839	0.00246818	7.99564e-24	0.200758
1	rs17464436	59482014	A	0.1059	0.00836279	0.00340248	0.0139772	436704	0.100398	0.287737	0.00420755	0	-0.0160606
1	rs12046441	59925666	G	0.198	-0.00492001	0.00262735	0.0611212	436707	0.171968	-0.267389	0.00343301	0	0.118588
1	rs116063719	60484161	T	0.0334	0.00725154	0.00582694	0.213321	436709	0.0467197	0.481963	0.00734295	0	-0.0150993
1	rs72673445	60949956	C	0.018	0.00120209	0.0078749	0.878676	436710	0.0149105	1.10616	0.01196	0	0.106418
1	rs114363243	61014885	A	0.0255	0.0208799	0.00664165	0.00166782	436701	0.027833	0.45323	0.00787583	0	-0.0743295
1	rs11588237	61176478	C	0.1592	-0.00717013	0.00286167	0.0122251	436704	0.15507	-0.0269781	0.00310778	3.92927e-18	0.0570419
1	rs111771512	61269721	C	0.1123	0.00326378	0.003316	0.324991	436710	0.106362	0.320826	0.00433912	0	-0.0270381
1	rs111793376	61409088	A	0.0623	-0.00145818	0.00433173	0.736398	436710	0.0407555	0.0346043	0.00471127	2.05747e-13	-0.125382
1	rs11207687	61409566	G	0.1926	0.0077372	0.002655	0.00356601	436702	0.183897	0.33522	0.00377123	0	-0.0679506
1	rs1777546	61479901	C	0.5258	0.00240541	0.00209675	0.251295	436709	0.54672	0.0231461	0.00233828	4.21394e-23	-0.170648
1	rs6693597	61582546	G	0.1339	0.00353111	0.00307442	0.250743	436709	0.131213	0.235187	0.00369057	0	-0.0309357
1	rs2499507	61858621	C	0.5832	0.00100785	0.00212356	0.635068	436710	0.519881	0.0234681	0.00232634	6.2449e-24	-0.0249267
1	rs4915769	62107558	G	0.8605	-0.00614055	0.00302186	0.0421494	436706	0.858847	-0.174651	0.00348987	0	0.00444396
1	rs2482858	62380195	G	0.0959	-0.000379744	0.00355565	0.914947	436710	0.082505	-0.0257074	0.00389753	4.22906e-11	0.0867213
1	rs991007	62517947	T	0.117	-0.00303954	0.00325734	0.35075	436710	0.10338	-0.0420972	0.00367214	2.00204e-30	-0.072314
1	rs41289428	62579758	A	0.0179	0.00295148	0.00789646	0.708574	436710	0.0119284	0.895134	0.0107068	0	-0.0203387
1	rs66958136	62676612	G	0.3366	0.00190054	0.0022156	0.391004	436710	0.292247	0.230545	0.00296117	0	0.0170624
1	rs72676108	63747281	T	0.0365	-0.00752228	0.00558296	0.177863	436709	0.0497018	-0.419109	0.00667391	0	-0.0343034
1	rs180752708	64911978	T	0.0207	-0.0118667	0.0073535	0.106581	436708	0.0337972	-0.978395	0.0108899	0	0.235977
1	rs12128329	64925891	A	0.3417	0.0034245	0.00220751	0.120831	436708	0.336978	0.384955	0.00377712	0	0.114276
1	rs17387510	65102785	A	0.0122	-0.0219236	0.00953724	0.02152	436705	0.0119284	-0.869827	0.0121575	0	-0.0301172
1	rs146342974	66301122	T	0.0135	-0.00356675	0.00907239	0.694213	436710	0.0178926	0.666167	0.0109032	0	-0.0157759
1	rs10889598	66553495	G	0.4811	0.00459427	0.00209545	0.0283436	436706	0.528827	0.268279	0.00300242	0	0.16488
1	rs1572680	66736025	C	0.5184	-0.00294187	0.00209537	0.160324	436709	0.534791	-0.022528	0.0023763	2.5355e-21	0.0472063
1	rs12751792	67255430	G	0.0328	-0.0110598	0.00587817	0.0599042	436707	0.0437376	-0.0754638	0.00656435	1.38181e-30	-0.0179077
1	rs148073429	67395603	C	0.0567	0.0234029	0.0045271	2.34703e-07	436684	0.0168986	0.106533	0.00576774	3.56902e-76	0.369262
1	rs113181267	67593474	C	0.1027	-0.0102435	0.00344892	0.00297747	436702	0.0944334	0.492562	0.00587138	0	-0.100386
1	rs12755265	67622814	A	0.5233	0.00830623	0.00209623	7.41815e-05	436695	0.531809	-0.0376949	0.00279353	1.70426e-41	0.163816
1	rs112874012	67674756	T	0.0497	-0.0316645	0.00481757	4.94113e-11	436667	0.0596421	-0.283152	0.00586821	0	-0.165042
1	rs11805303	67675516	T	0.2818	0.0357607	0.00232725	2.76435e-53	436474	0.300199	0.495383	0.00463401	0	-0.149183
1	rs11209026	67705958	A	0.05	-0.0948972	0.00480386	7.357e-87	436320	0.0616302	-1.92968	0.0151268	0	0.12099
1	rs2030071	67778924	A	0.0341	-0.0176739	0.00576891	0.00218653	436701	0.026839	-0.0660933	0.00623002	2.7108e-26	0.00325061
1	rs6685568	67855297	G	0.0576	-0.00729722	0.00449374	0.104405	436708	0.0715706	-0.0740725	0.00524778	3.06994e-45	-0.0854117
1	rs17129991	67862986	T	0.0192	-0.0367463	0.0076295	1.46212e-06	436687	0.0228628	-0.300503	0.0091481	1.18846e-236	-0.0570569
1	rs6671283	68282901	G	0.0345	0.00961906	0.00573656	0.0935816	436708	0.0318091	0.518072	0.00741518	0	-0.0407488
1	rs190916244	68399260	G	0.0148	-0.0221782	0.0086705	0.010531	436704	0.0119284	-0.860284	0.0113556	0	-0.0254638
1	rs115349344	68638784	A	0.008	0.0195056	0.0117527	0.096979	436708	0.0129225	0.758906	0.013589	0	-0.0794349
1	rs55752131	68646344	G	0.2977	-0.00154704	0.00228974	0.49927	436710	0.263419	-0.219166	0.00305197	0	0.0789252
1	rs141100180	68772614	A	0.0148	-0.0239226	0.0086705	0.00579651	436703	0.0119284	-0.200841	0.00960257	3.88355e-97	-0.0407488
1	rs113924410	68923240	C	0.0346	-0.0202276	0.00572856	0.000413973	436698	0.0318091	-0.0930284	0.00625837	5.5911e-50	-0.0516439
1	rs142973939	69017997	G	0.0204	-0.0160706	0.00740624	0.0300161	436706	0.0188867	-0.90153	0.0102687	0	0.0491895
1	rs10789275	69341592	A	0.8861	0.00952631	0.00329559	0.00384481	436702	0.893638	0.226262	0.00384985	0	0.0592225
1	rs186094448	69502407	A	0.0156	0.00557459	0.00844868	0.509371	436710	0.027833	0.79843	0.0110704	0	0.0778508
1	rs12068956	69954104	A	0.0874	-0.00537113	0.00370716	0.147378	436708	0.124254	-0.402855	0.00496193	0	-0.0441893
1	rs78053504	70112052	T	0.019	0.0103481	0.00766877	0.177212	436709	0.0347913	0.0827762	0.00830715	2.18088e-23	-0.00513653
1	rs12075846	70367087	C	0.0625	-0.0103164	0.00432525	0.0170714	436705	0.0457256	-0.366724	0.00522266	0	-0.0341269
1	rs145604677	70916547	T	0.016	0.0107062	0.0083441	0.199461	436709	0.0218688	1.21315	0.0125789	0	-0.035157
1	rs186806450	70936330	A	0.0108	0.0144383	0.0101294	0.154046	436708	0.0149105	0.702434	0.0118358	0	-0.0325707
1	rs116158959	71059683	G	0.0231	-0.00265314	0.00696957	0.703445	436710	0.0188867	0.750597	0.00961405	0	-0.0581418
1	rs12747444	71634219	G	0.8404	-0.00146094	0.00285876	0.609323	436710	0.903579	0.359642	0.00407064	0	-0.0582579
1	rs114007744	72067682	G	0.0339	0.0236154	0.0057853	4.46569e-05	436694	0.0228628	0.158268	0.00641838	2.97568e-134	0.0476729
1	rs12117476	73171935	G	0.114	-0.00854982	0.00329433	0.00945057	436704	0.0864811	-0.105068	0.00355999	1.92091e-191	-0.0801422
1	rs142982739	73848522	T	0.0399	0.00123545	0.00534924	0.817347	436710	0.0168986	0.36476	0.0061866	0	0.0182455
1	rs75734155	73887531	A	0.0189	-0.0109262	0.00768864	0.155291	436708	0.0198807	-0.657737	0.00948791	0	-0.0476366
1	rs148399984	74401944	T	0.0442	-0.00310402	0.00509381	0.542278	436710	0.027833	-0.0377377	0.00555035	1.05234e-11	0.0145608
1	rs148018107	74539355	C	0.0129	-0.0112556	0.00927815	0.225082	436709	0.0129225	-0.616793	0.0107296	0	0.033448
1	rs17605984	74960050	G	0.0274	0.010678	0.00641349	0.0959264	436708	0.0188867	0.300325	0.00701366	0	-0.0242717
1	rs1526513	75613259	A	0.6931	-0.0068859	0.00227008	0.0024187	436701	0.722664	-0.308576	0.00331329	0	0.132741
1	rs115071980	75865589	T	0.0391	0.00951149	0.00540144	0.0782522	436707	0.0377734	0.411459	0.00653505	0	0.175654
1	rs6683795	76449317	G	0.2407	0.00302982	0.00244902	0.216029	436709	0.246521	-0.253721	0.00328792	0	0.1189
1	rs74975693	76607573	T	0.0284	0.0216665	0.00630281	0.000586899	436699	0.0198807	0.449135	0.00734814	0	0.0496342
1	rs113794311	77166082	A	0.0399	0.00379316	0.00534924	0.478261	436710	0.0407555	0.376455	0.00617279	0	-0.0110513
1	rs139327323	77433573	A	0.016	0.00204641	0.0083441	0.806261	436710	0.028827	0.688596	0.0100304	0	-0.0589099
1	rs76674383	77476090	A	0.0254	0.00493182	0.00665437	0.458608	436710	0.026839	-0.493102	0.00777825	0	-0.0450127
1	rs2055479	77597797	C	0.1574	-0.00563417	0.00287491	0.0500222	436707	0.180915	-0.260657	0.00349832	0	-0.0624221
1	rs114723874	77670820	C	0.0058	0.00416908	0.0137875	0.762362	436710	0.0129225	0.979522	0.0161429	0	0
1	rs184409863	120644977	T	0.042	0.0353065	0.00521951	1.33927e-11	436665	0.0139165	0.0353065	0.00521978	1.34248e-11	0
1	rs191615076	144565220	A	0.0397	0.0353746	0.00536214	4.1929e-11	436667	0.0119284	0.0407989	0.00539393	3.91287e-14	0.0709377
1	rs35938158	150213828	C	0.4159	-0.010002	0.00212422	2.49497e-06	436688	0.431412	-0.0144547	0.00217196	2.82969e-11	-0.189635
1	rs11204894	151793174	T	0.2511	-0.016935	0.00241436	2.31115e-12	436661	0.21173	-0.0193403	0.00248032	6.31436e-15	0.0335575
1	rs2974935	155181843	T	0.5274	0.0124337	0.0020971	3.04803e-09	436675	0.523857	0.014417	0.00210191	6.93546e-12	0.0598384
1	rs1801274	161479745	G	0.4931	-0.023145	0.00209415	2.13902e-28	436588	0.510934	-0.0223948	0.002108	2.31116e-26	0
1	rs74956497	184646516	T	0.0152	0.0100672	0.00855739	0.23942	436709	0.0149105	-0.48136	0.00917902	0	-0.0129952
1	rs9425342	184662063	T	0.1437	0.00598235	0.00298467	0.0450312	436706	0.117296	0.261097	0.00337386	0	-0.0956018
1	rs115198141	184735008	T	0.0232	0.00217279	0.00695489	0.754728	436710	0.0228628	0.295427	0.00724065	0	0.0145554
1	rs116728072	184736066	A	0.0116	-0.0116553	0.00977781	0.233254	436709	0.0159046	0.591491	0.0104794	0	-0.0368839
1	rs139378307	184898318	A	0.0161	-0.00116037	0.00831857	0.889062	436710	0.0198807	0.519805	0.0090144	0	-0.0304267
1	rs116085621	185029806	C	0.008	0.0118263	0.0117527	0.314287	436709	0.0109344	0.785714	0.0126845	0	0.0594233
1	rs61831521	185696565	A	0.2544	0.000448135	0.00240395	0.852119	436710	0.245527	-0.162669	0.00261335	0	-0.0546986
1	rs137866030	187538232	T	0.0216	-0.00183215	0.00720198	0.79919	436710	0.027833	-0.552772	0.00796782	0	-0.016849
1	rs72737949	189674141	A	0.0412	-0.00326255	0.00526774	0.535689	436710	0.0258449	0.513301	0.00610185	0	-0.101033
1	rs815726	189952094	C	0.511	-0.000665529	0.00209446	0.75067	436710	0.484095	0.211217	0.00243774	0	-0.0366134
1	rs61818766	191482192	C	0.1256	0.00471932	0.00315927	0.135228	436708	0.12326	-0.427452	0.00402223	0	-0.0337681
1	rs61822922	192391752	G	0.0128	0.00393816	0.00931385	0.67242	436710	0.0228628	0.913552	0.010719	0	-0.0409402
1	rs34075738	194217851	C	0.0301	-0.000550374	0.0061276	0.928431	436710	0.0168986	1.09422	0.00878756	0	-0.0366646
1	rs145961625	194461982	T	0.0411	-0.0105555	0.00527387	0.0453411	436706	0.0218688	-0.68472	0.00660066	0	-0.0593288
1	rs12123944	194565865	G	0.1933	0.00918684	0.00265134	0.000530262	436698	0.200795	0.937785	0.00582622	0	-0.268479
1	rs4425971	194875112	C	0.7192	0.00325598	0.00232977	0.162247	436709	0.777336	0.845346	0.00521043	0	0.0168791
1	rs78558010	196982580	T	0.1616	-0.00428157	0.0028444	0.132257	436708	0.175944	-0.379432	0.00365713	0	0.157033
1	rs76505423	197394947	G	0.0142	-0.00209737	0.00884909	0.812645	436710	0.0168986	1.87085	0.0137437	0	0.0146772
1	rs2181288	197972312	G	0.8119	-0.00422249	0.00267911	0.115008	436708	0.833002	-0.507558	0.00391203	0	0.000188421
1	rs12119584	198178446	C	0.0108	-0.018598	0.0101294	0.0663517	436707	0.0119284	-2.93808	0.0188196	0	-0.0432282
1	rs114800002	198406402	C	0.0304	0.00815547	0.00609823	0.181108	436709	0.0447316	0.0626956	0.0065736	1.46342e-21	-0.0517754
1	rs78190673	198552086	G	0.0641	0.00155214	0.00427458	0.716523	436710	0.0765408	-0.746716	0.00608482	0	-0.108159
1	rs3767747	198664102	A	0.1914	-0.0130464	0.00266133	9.47682e-07	436686	0.178926	-0.533559	0.00392409	0	-0.0147643
1	rs11799695	199581581	G	0.3283	0.000957128	0.00222953	0.667708	436710	0.332008	0.387081	0.00314856	0	-0.0613324
1	rs115774995	199768360	A	0.0121	0.00555815	0.00957608	0.561631	436710	0.0139165	1.99995	0.0147717	0	-0.0249216
1	rs2248967	200084893	A	0.4648	0.00839161	0.00209916	6.39882e-05	436695	0.444334	0.178434	0.00241295	0	-0.0152506
1	rs148335967	200604527	C	0.017	0.0237847	0.00809908	0.00331708	436702	0.0178926	2.77287	0.0170009	0	-0.122685
1	rs28608585	200641948	G	0.4627	-0.00987285	0.0020998	2.57882e-06	436688	0.477137	-0.196755	0.0024949	0	0.0602009
1	rs59655222	200875897	C	0.2376	-0.0270903	0.00245993	3.32155e-28	436589	0.27336	-0.513468	0.00372744	0	0.243111
1	rs77394706	201036936	A	0.0833	-0.00938263	0.00378879	0.0132709	436704	0.05666	-0.863791	0.00622568	0	-0.0715654
1	rs713292	201265770	C	0.6392	-0.00503461	0.00218014	0.0209269	436705	0.631213	-0.439091	0.00328618	0	-0.0466999
1	rs6690563	201430274	A	0.0724	-0.00749682	0.00404006	0.0635073	436707	0.0715706	-1.2753	0.00797338	0	0.0115719
1	rs35288359	201508157	T	0.213	-0.00185155	0.00255717	0.469028	436710	0.206759	-0.602817	0.00418228	0	-0.00819539
1	rs148698417	201842320	T	0.0175	-0.0163671	0.00798457	0.0403805	436706	0.0129225	-2.34966	0.0150757	0	-0.0957919
1	rs12562409	202098770	C	0.396	0.0063609	0.00214077	0.00296532	436702	0.352883	0.222427	0.0025442	0	0.0487104
1	rs113998749	202599310	A	0.0153	0.00219993	0.00852981	0.796476	436710	0.0119284	3.58646	0.021237	0	-0.0254638
1	rs6658690	202607771	A	0.0072	-0.00062501	0.0123834	0.959747	436710	0.0129225	-2.0825	0.017351	0	0.102754
1	rs6693751	202656635	T	0.2927	0.00278242	0.00230104	0.226586	436709	0.271372	0.473081	0.0035609	0	-0.0824492
1	rs77998211	202665585	T	0.0566	-0.00306959	0.00453086	0.498099	436710	0.0427435	0.77692	0.00644018	0	-0.0370621
1	rs11587072	203007338	A	0.1091	-0.000219124	0.00335823	0.947975	436710	0.0964215	0.909047	0.00599008	0	0.0203843
1	rs3753474	203114419	T	0.7596	-0.00944203	0.00245006	0.000116303	436696	0.749503	-0.46935	0.00356273	0	-0.0633154
1	rs2050935	203331547	T	0.7986	0.00280603	0.00261061	0.28244	436709	0.816103	0.438951	0.00362112	0	0.0540143
1	rs4971240	203488951	T	0.086	-0.00608054	0.00373435	0.103467	436708	0.0636183	0.588548	0.00515786	0	0.000744103
1	rs79448229	204083217	T	0.0369	0.00249045	0.00555377	0.653847	436710	0.0387674	1.03524	0.00814969	0	-0.0600917
1	rs12133735	204556836	T	0.6978	-0.00400877	0.00227994	0.0787009	436707	0.651093	-0.0203586	0.00254584	1.27691e-15	0.145804
1	rs12744937	204564265	A	0.0796	-0.00229455	0.00386805	0.553044	436710	0.0596421	-0.0457789	0.00430259	1.94464e-26	0.045775
1	rs115399961	204721629	A	0.0113	-0.00185791	0.00990525	0.851215	436710	0.026839	-2.34562	0.0165407	0	0.00392988
1	rs1322676	204865080	G	0.032	0.000905037	0.00594873	0.879077	436710	0.0347913	1.11604	0.00874649	0	-0.0183551
1	rs72755563	205011202	A	0.0776	0.00556633	0.00391333	0.154909	436708	0.100398	0.899844	0.00633747	0	-0.0399496
1	rs149343021	205236037	A	0.0235	-0.00155314	0.00691141	0.822196	436710	0.0238569	1.25402	0.00998977	0	0.018178
1	rs823096	205679887	T	0.454	0.00894454	0.00210287	2.10465e-05	436692	0.429423	0.548754	0.00364391	0	-0.133687
1	rs148097044	205831920	T	0.0095	0.00537377	0.0107931	0.618563	436710	0.0119284	1.74569	0.0148185	0	0.0320101
1	rs12739461	206647218	T	0.3725	-0.00537097	0.00216554	0.0131311	436704	0.306163	-0.522691	0.00365924	0	0.152067
1	rs10863389	206656292	T	0.3672	-0.00120833	0.00217196	0.577986	436710	0.359841	0.605565	0.00405852	0	0.279016
1	rs41299025	206659659	T	0.0189	-0.0262743	0.00768864	0.000632472	436699	0.026839	-2.74376	0.0169666	0	-0.140513
1	rs11119267	206840889	C	0.3561	-0.00903459	0.00218646	3.59523e-05	436693	0.397614	-0.821701	0.00497091	0	0.00104175
1	rs3024493	206943968	A	0.1622	0.0426656	0.00284015	5.24521e-51	436485	0.166004	1.12133	0.00661038	0	-0.0722834
1	rs12122923	206951397	T	0.0617	-0.0364636	0.00435135	5.30003e-17	436640	0.0666004	-2.42805	0.0137301	0	-0.0284113
1	rs75944240	206990419	C	0.0219	-0.0220162	0.00715358	0.0020864	436701	0.0139165	-1.24559	0.0100981	0	-0.0378745
1	rs2243198	207011492	G	0.0399	0.0485777	0.00534924	1.07356e-19	436628	0.0238569	1.51669	0.00999389	0	0.0852735
1	rs2981572	207038145	T	0.6048	0.0119305	0.00214152	2.53212e-08	436679	0.596421	0.036172	0.00239433	1.44846e-51	-0.0131071
1	rs10863896	207047334	A	0.4184	0.00950574	0.00212241	7.50813e-06	436690	0.439364	0.564688	0.00376236	0	0.0506179
1	rs143985185	207157899	T	0.0181	0.0146449	0.00785351	0.062215	436707	0.0218688	1.77453	0.0126603	0	-0.0309
1	rs12132087	207591939	T	0.0202	-0.0275594	0.00744205	0.000212894	436697	0.0119284	-0.152742	0.00803495	1.41697e-80	-0.0283244
1	rs114223242	207697506	C	0.0232	-0.00922079	0.00695489	0.184906	436709	0.0218688	-0.0614449	0.00760734	6.63513e-16	-0.0636731
1	rs79478480	208109326	A	0.0443	-0.00131144	0.00508832	0.796612	436710	0.0477137	-0.0525268	0.00548554	1.01374e-21	-0.00968126
1	rs585942	208170545	C	0.969	0.00344591	0.0060408	0.568379	436710	0.972167	0.983834	0.0082757	0	0.00502875
1	rs138760078	208719938	G	0.0177	0.00776018	0.00794014	0.328403	436710	0.0198807	-2.07973	0.0140963	0	0.00839376
1	rs74155605	208826479	T	0.0165	-0.0155405	0.00821879	0.0586447	436707	0.0208748	-1.34531	0.0112316	0	-0.0312104
1	rs75595337	209570392	C	0.0113	-0.0130648	0.00990525	0.187177	436709	0.0109344	-1.87737	0.0144699	0	-0.0334697
1	rs17014955	209807228	T	0.0266	-0.00306337	0.00650655	0.637774	436710	0.0238569	-1.09253	0.009103	0	-0.0476735
1	rs11119460	210497685	G	0.1379	0.0083917	0.00303652	0.00571687	436703	0.133201	0.604191	0.0045095	0	-0.109207
1	rs61828076	210666015	C	0.4675	0.00254436	0.00209839	0.225309	436709	0.511928	0.578412	0.0037858	0	0.033156
1	rs10779538	210754680	A	0.9757	0.00778965	0.00679948	0.251951	436709	0.978131	0.0981519	0.00747577	2.23578e-39	0.0305585
1	rs72753480	210943157	T	0.008	-0.0166833	0.0117527	0.155744	436708	0.0109344	-3.90947	0.0246628	0	-0.10652
1	rs4951729	211343784	G	0.4634	-0.00138229	0.00209959	0.510305	436710	0.484095	-0.325389	0.00288092	0	0.0242272
1	rs75136887	211621247	A	0.0166	0.00223722	0.00819441	0.784839	436710	0.0139165	1.13487	0.0105345	0	-0.0296651
1	rs17267623	211673870	T	0.0265	0.00494961	0.00651848	0.447661	436710	0.0149105	1.21298	0.00946659	0	0.0021201
1	rs67798736	212174207	C	0.0272	-0.00108712	0.00643637	0.865874	436710	0.0318091	1.34026	0.00987678	0	-0.1285
1	rs351384	212478876	A	0.9613	0.0113422	0.00542815	0.0366619	436706	0.976143	1.14746	0.00833526	0	0.039244
1	rs61832429	213136100	A	0.0134	0.00876892	0.00910571	0.335541	436710	0.0149105	-0.0984534	0.00951584	4.35131e-25	0.0285974
1	rs12139465	213530807	T	0.0319	0.0126595	0.00595774	0.0335967	436706	0.0168986	2.25527	0.0135512	0	-0.0584924
1	rs12035170	213655864	G	0.0661	0.00248631	0.00421392	0.555175	436710	0.0596421	0.686486	0.00572169	0	-0.0521475
1	rs143204880	214453250	C	0.0089	-0.0155655	0.0111476	0.162622	436709	0.0109344	-2.50289	0.0177189	0	-0.0576308
1	rs4626856	214577476	C	0.1281	0.00270893	0.00313277	0.387199	436710	0.140159	-0.57335	0.00446696	0	-0.0665441
1	rs12123828	214827703	A	0.4884	-0.0039122	0.00209452	0.0617856	436707	0.508946	-0.361353	0.0028845	0	-0.00980784
1	rs2797260	215904657	A	0.9814	-0.00872988	0.00774921	0.259932	436709	0.982107	-0.0647484	0.00804104	8.12885e-16	0.0425902
1	rs17025528	216043153	A	0.0239	0.00196195	0.00685474	0.774711	436710	0.0258449	-1.11397	0.00922577	0	0
1	rs10910476	234734956	T	0.5303	0.0121209	0.00209781	7.56374e-09	436677	0.545726	0.0121209	0.00209789	7.57338e-09	0
2	rs6545766	25077856	T	0.4083	0.013396	0.00213008	3.19625e-10	436671	0.370775	0.014072	0.00213229	4.12616e-11	-0.0445524
2	rs57976122	25506107	T	0.3207	0.0153195	0.00224314	8.52095e-12	436664	0.349901	0.0159798	0.00224549	1.10794e-12	0
2	rs112401990	61199327	A	0.3592	0.0225231	0.00218227	5.66492e-25	436604	0.343936	0.0225231	0.00218253	5.73898e-25	0
2	rs1420098	102984279	C	0.3889	-0.0166618	0.00214764	8.61387e-15	436650	0.377734	-0.0177862	0.00215591	1.58413e-16	0.0867124
2	rs79950062	111940612	C	0.1269	0.0167318	0.00314539	1.0407e-07	436682	0.147117	0.0189904	0.00315738	1.8031e-09	0
2	rs11896215	160932254	G	0.2993	0.0117637	0.00228622	2.66815e-07	436684	0.300199	0.0128519	0.00229268	2.07497e-08	0.0746679
2	rs1990760	163124051	T	0.5868	-0.0126621	0.00212624	2.59808e-09	436675	0.605368	-0.0135546	0.00213227	2.05914e-10	0
2	rs2124440	182328214	A	0.5527	-0.0120819	0.00210568	9.59365e-09	436678	0.528827	-0.0120819	0.00210576	9.60553e-09	0
2	rs1455343	199519691	T	0.4563	0.0134726	0.002102	1.46088e-10	436669	0.389662	0.0133588	0.00213502	3.92522e-10	-0.147062
2	rs7564883	199796797	C	0.6277	-0.0143591	0.00216578	3.35762e-11	436667	0.699801	-0.0132373	0.00219229	1.55935e-09	0.0615072
2	rs720219	202560337	G	0.6825	0.0110374	0.00224913	9.22751e-07	436686	0.689861	0.0139358	0.00226477	7.58843e-10	0.0490344
2	rs3116493	204589281	T	0.7749	-0.0150743	0.00250684	1.8183e-09	436674	0.736581	-0.016571	0.0025126	4.24758e-11	0
2	rs12612675	219133137	G	0.3543	0.0147499	0.00218895	1.60215e-11	436665	0.368787	0.0147499	0.00218906	1.60593e-11	0
2	rs3749073	231775094	A	0.0983	0.0145664	0.00351665	3.44108e-05	436693	0.0795229	0.019858	0.00353428	1.92411e-08	-0.0803083
2	rs3792112	234176609	T	0.4819	0.0175919	0.00209533	4.62858e-17	436640	0.535785	0.0206987	0.00210916	9.82785e-23	-0.0760735
2	rs4676410	241563739	A	0.2443	0.0304186	0.00243669	9.17947e-36	436555	0.198807	0.0329734	0.00244848	2.44921e-41	0
3	rs342520	42534042	A	0.5704	-0.0101291	0.00211502	1.67533e-06	436688	0.592445	-0.0123912	0.00212142	5.18922e-09	0.0582161
3	rs1500004	46150937	A	0.1081	0.0196589	0.00337183	5.53168e-09	436676	0.0984095	0.0198409	0.00337821	4.27482e-09	0.0205273
3	rs34762726	49689210	A	0.3714	0.029919	0.00216685	2.29314e-43	436520	0.324056	0.0303172	0.00217059	2.46943e-44	0
3	rs56049205	188402803	C	0.2297	-0.0203036	0.00248901	3.42581e-16	436644	0.210736	-0.0203036	0.0024892	3.44321e-16	0
4	rs62324212	123560939	A	0.5259	0.0143729	0.00209677	7.14133e-12	436664	0.464215	0.0143729	0.00209688	7.15938e-12	0
5	rs267951	10743420	A	0.623	-0.0128683	0.00216034	2.57534e-09	436675	0.565606	-0.0128683	0.00216043	2.57904e-09	0
5	rs12656658	39991703	T	0.4521	0.00967675	0.00210363	4.22431e-06	436689	0.488072	0.0130016	0.00211871	8.43194e-10	-0.117614
5	rs73099728	40332998	C	0.1711	0.0315634	0.0027801	7.13922e-30	436582	0.137177	0.0265022	0.00290358	7.01472e-20	0.268343
5	rs6880778	40399096	G	0.5914	0.0250302	0.00212984	6.88646e-32	436572	0.589463	0.0202194	0.00221162	6.11209e-20	0
5	rs1230365	96214659	A	0.5305	-0.0114858	0.00209786	4.37473e-08	436681	0.529821	-0.0114858	0.00209793	4.37922e-08	0
5	rs2706403	131799012	G	0.6172	-0.0242346	0.00215396	2.28535e-29	436584	0.61829	-0.0250921	0.00215757	2.90684e-31	0.0552546
5	rs254563	134440426	A	0.4036	0.013824	0.00213399	9.29445e-11	436669	0.406561	0.0150011	0.0021376	2.25548e-12	0.0153053
5	rs10041497	141514582	C	0.6428	0.0124826	0.00218496	1.11034e-08	436678	0.620278	0.0131294	0.00218951	2.01604e-09	0.061733
5	rs882354	149597160	G	0.3659	-0.0125449	0.00217359	7.85667e-09	436677	0.387674	-0.015182	0.00218478	3.67847e-12	0.0178215
5	rs11949375	150202980	C	0.0906	0.0286435	0.0036475	4.0645e-15	436649	0.104374	0.0328554	0.00366558	3.15326e-19	-0.0190592
5	rs2270925	156482099	C	0.6423	-0.0124355	0.00218428	1.24712e-08	436678	0.646123	-0.0132394	0.00218766	1.43201e-09	0.0300484
5	rs6556416	158818745	C	0.7179	0.0216369	0.0023265	1.40218e-20	436624	0.695825	0.0222625	0.00235075	2.78838e-21	0.113347
5	rs56167332	158827769	A	0.323	0.0181633	0.00223893	4.96046e-16	436645	0.335984	0.017037	0.00226065	4.83356e-14	0
6	rs113256482	14591869	A	0.0456	0.0211086	0.00501868	2.59914e-05	436693	0.0447316	0.0324286	0.00509573	1.96714e-10	-0.00323944
6	rs9370774	14721897	C	0.1615	-0.0171908	0.00284511	1.52015e-09	436674	0.236581	-0.0195589	0.00287207	9.75576e-12	0.0171399
6	rs7748720	20689945	A	0.7569	0.0172101	0.00244076	1.77497e-12	436661	0.794235	0.0180165	0.00247616	3.4391e-13	0.126536
6	rs4712564	20920123	G	0.1878	0.0141845	0.00268076	1.21491e-07	436682	0.219682	0.0155536	0.00272511	1.14643e-08	0.0379327
6	rs4712613	21378155	T	0.6231	-0.0125405	0.00216045	6.45355e-09	436677	0.595427	-0.0140692	0.00217452	9.79915e-11	0.0295115
6	rs4145443	22068174	T	0.576	0.0113711	0.00211857	7.99084e-08	436682	0.544732	0.0138373	0.00213024	8.26682e-11	0
6	rs7761376	106488970	G	0.5536	-0.0144779	0.00210609	6.23e-12	436663	0.506958	-0.0157422	0.00211264	9.23522e-14	0.0780448
6	rs73534586	111916163	A	0.063	0.0306322	0.0043092	1.17267e-12	436660	0.0675944	0.033146	0.00432263	1.74686e-14	0
6	rs6933404	137959235	C	0.2008	0.0169199	0.00261353	9.54595e-11	436669	0.168986	0.0169199	0.00261365	9.56514e-11	0
6	rs6456143	167415440	A	0.4542	0.0156975	0.00210279	8.32456e-14	436655	0.447316	0.0156975	0.00210293	8.35419e-14	0
7	rs145528898	377885	C	0.0248	-0.0106985	0.00673231	0.112031	436708	0.0119284	-0.0825722	0.00739053	5.5465e-29	0.138745
7	rs117913589	889488	T	0.013	-0.00137715	0.00924287	0.881557	436710	0.0129225	-0.104706	0.00975029	6.69519e-27	0.0726944
7	rs55633977	1122645	T	0.0818	-0.00176194	0.00382025	0.644648	436710	0.0735586	-0.0779581	0.00406967	8.64108e-82	0.0447035
7	rs143561439	1530506	A	0.0096	-0.00906348	0.0107373	0.398608	436710	0.0119284	0.230107	0.0114505	8.03331e-90	-0.0246995
7	rs182436849	2358116	A	0.0293	-0.00103134	0.00620813	0.868057	436710	0.0139165	-0.163161	0.00676155	1.19125e-128	0.042325
7	rs142371165	2368314	T	0.1005	0.00439766	0.0034822	0.206625	436709	0.0337972	0.135838	0.00438178	5.29692e-211	-0.0476699
7	rs143333198	3038927	G	0.0117	0.0200941	0.00973643	0.0390357	436706	0.0188867	0.245762	0.0105764	1.93136e-119	0.038007
7	rs7801234	3127246	A	0.1969	-0.00501879	0.00263287	0.0566235	436707	0.23161	-0.0509525	0.0028083	1.44353e-73	-0.109886
7	rs78081563	3315055	T	0.0834	-0.00488292	0.00378673	0.19723	436709	0.0139165	-0.180153	0.00478314	0	0.158628
7	rs688870	4268449	T	0.3239	-0.00143535	0.00223731	0.521164	436710	0.272366	0.024716	0.00241017	1.12523e-24	0.0654515
7	rs10238273	4572199	G	0.1755	0.00684452	0.00275235	0.01289	436704	0.124254	0.0179251	0.00288155	4.95084e-10	0.0478159
7	rs148732136	4770751	A	0.0537	-0.0140723	0.00464446	0.0024463	436701	0.0188867	-0.243694	0.00593655	0	-0.0391903
7	rs74752840	5115254	A	0.0628	-0.0121596	0.0043156	0.0048384	436703	0.0626243	-0.0624667	0.00479084	7.36149e-39	-0.0143827
7	rs61732321	5156854	A	0.0947	0.0265212	0.00357574	1.1982e-13	436655	0.0874751	0.0773918	0.00377328	1.73576e-93	-0.0242228
7	rs7795353	5280351	T	0.1155	0.0287066	0.00327565	1.8906e-18	436634	0.109344	0.0917855	0.00374952	2.4554e-132	0.0485854
7	rs139805598	5325413	T	0.0314	0.100704	0.00600344	3.75391e-63	436429	0.0178926	0.239799	0.00673148	6.04697e-278	0.0352353
7	rs74200696	5366033	A	0.2048	0.0166927	0.00259438	1.24158e-10	436669	0.173956	0.0303676	0.00279463	1.66612e-27	0.0977951
7	rs34693947	5427517	A	0.0962	0.0549757	0.00355069	4.51262e-54	436471	0.0437376	0.133367	0.00419404	6.6156e-222	-0.0406453
7	rs7776848	5481040	G	0.4985	-0.00734039	0.00209396	0.00045575	436698	0.512922	-0.0713586	0.0027392	1.31352e-149	0.252095
7	rs62443225	5482137	A	0.0767	0.0636823	0.0039343	6.28883e-59	436448	0.0924453	0.81054	0.012412	0	0.75972
7	rs117418571	5486051	T	0.0394	-0.00255785	0.00538168	0.634582	436710	0.0626243	-0.718851	0.0139047	0	-0.00414724
7	rs62440966	5489653	G	0.0081	0.0261136	0.0116805	0.0253736	436705	0.0168986	-0.656692	0.0179772	3.80444e-292	0.103284
7	rs12702433	5493649	T	0.5018	-0.00906753	0.00209397	1.48898e-05	436692	0.54672	-0.0956898	0.00284	7.18682e-249	-0.112289
7	rs55657670	5497032	G	0.572	0.0118195	0.00211601	2.32666e-08	436679	0.554672	0.0567183	0.00246716	5.96409e-117	-0.115184
7	rs7798353	5569947	A	0.0245	-0.000222397	0.00677236	0.973803	436710	0.0228628	-0.314026	0.00909033	1.68864e-261	0.308434
7	rs113009596	5812385	A	0.022	0.00670251	0.00713767	0.347714	436710	0.0357853	-0.113728	0.00909725	7.3347e-36	0.537862
7	rs4720652	5834274	T	0.1158	0.0416582	0.00327196	3.93171e-37	436548	0.105368	0.11307	0.00427265	2.54577e-154	-0.142018
7	rs7796250	5875540	T	0.4691	0.00645448	0.00209796	0.00209414	436701	0.488072	0.0485113	0.00235315	1.99169e-94	-0.17928
7	rs75132746	5930559	A	0.1653	0.0206663	0.00281861	2.26607e-13	436657	0.166004	0.0643563	0.00310223	1.35576e-95	0.0947552
7	rs111381494	6584508	T	0.1858	0.00357564	0.00269184	0.18407	436709	0.191849	0.0695636	0.00298144	2.08943e-120	-0.0697634
7	rs146426586	7029721	C	0.0718	0.0118439	0.00405559	0.00349596	436702	0.0457256	0.0659929	0.00432556	1.49e-52	-0.0474389
7	rs182113229	7044789	A	0.0086	-0.0240872	0.0113387	0.0336422	436706	0.0109344	-0.260934	0.0121715	5.88298e-102	-0.00486912
7	rs3807801	8301059	A	0.5623	0.0046124	0.0021104	0.0288479	436706	0.602386	0.0140435	0.00226362	5.50507e-10	0.0408267
7	rs181626679	8738238	G	0.0234	0.0072968	0.00692581	0.292082	436709	0.0238569	0.0600806	0.00735781	3.19959e-16	-0.0445604
7	rs138618326	9997150	C	0.0192	0.00979797	0.0076295	0.199064	436709	0.0208748	0.204741	0.00832184	1.1786e-133	0.0229579
7	rs2107155	11479583	A	0.6694	-0.00117682	0.00222558	0.596966	436710	0.676938	-0.0491503	0.00239579	1.57306e-93	-0.0592799
7	rs28610292	12862546	A	0.3058	-0.00187096	0.00227235	0.410305	436710	0.269384	-0.0621475	0.00247188	1.73783e-139	-0.00154609
7	rs111937618	13667806	C	0.015	-0.0034365	0.00861337	0.689913	436710	0.0149105	-0.245481	0.00952812	2.25656e-146	0.0205731
7	rs62452172	13836273	A	0.2115	0.00286134	0.00256378	0.264396	436709	0.168986	0.0275289	0.00270215	2.24827e-24	-0.0744233
7	rs73679201	13889099	T	0.0375	0.00250213	0.00551088	0.649804	436710	0.0427435	-0.139232	0.00600089	4.36377e-119	-0.0140238
7	rs142463236	14517278	T	0.0103	-0.0118684	0.0103697	0.252405	436709	0.0159046	-0.232895	0.0116413	4.89281e-89	0.311271
7	rs74612839	14947921	G	0.0093	-0.00419759	0.0109075	0.700359	436710	0.0109344	-0.0988152	0.0120789	2.81977e-16	-0.0364469
7	rs62450424	15153909	T	0.0695	0.00509315	0.00411705	0.216055	436709	0.0347913	-0.116527	0.00455756	3.48128e-144	0.0740196
7	rs4557593	15478955	G	0.728	-0.00135684	0.00235281	0.56415	436710	0.791252	0.0779719	0.00331114	1.30485e-122	0.4132
7	rs10278392	15484174	C	0.5845	-0.000928341	0.00212451	0.662135	436710	0.632207	-0.148566	0.00396921	1.29221e-306	-0.547188
7	rs6953513	15580078	T	0.2504	0.00101231	0.0024166	0.67529	436710	0.260437	-0.106224	0.00378933	6.52833e-173	0
7	rs1456896	50304461	T	0.7045	0.0143218	0.00229466	4.33707e-10	436672	0.686879	0.0143218	0.00229476	4.3446e-10	0
7	rs2301989	107443871	A	0.4449	-0.0135918	0.00210678	1.10793e-10	436669	0.415507	-0.0125916	0.0021106	2.43325e-09	0.0592925
7	rs4730272	107478227	G	0.5165	-0.0175195	0.00209509	6.15746e-17	436641	0.532803	-0.0167771	0.00209895	1.31608e-15	0
7	rs3778752	128580047	T	0.4429	0.0125817	0.00210774	2.38322e-09	436675	0.475149	0.0125817	0.00210783	2.38668e-09	0
8	rs921720	126534671	G	0.6728	0.0133424	0.00223145	2.24169e-09	436675	0.631213	0.01469	0.00223616	5.05537e-11	0.0441386
8	rs2608056	129072832	G	0.6798	-0.0122904	0.00224407	4.33013e-08	436680	0.697813	-0.0136532	0.00224889	1.27047e-09	-0.0438059
8	rs7007074	129566898	T	0.0994	-0.017846	0.00349927	3.39789e-07	436684	0.0894632	-0.0198429	0.00350596	1.51581e-08	-0.00751191
8	rs2395902	130612087	G	0.57	-0.0111204	0.00211478	1.45282e-07	436683	0.572565	-0.0116458	0.00211553	3.69375e-08	0
9	rs6476915	4839511	C	0.5211	-0.0119462	0.00209582	1.19812e-08	436678	0.457256	-0.0121601	0.00209599	6.56758e-09	-0.00940569
9	rs10758669	4981602	A	0.6418	-0.0235878	0.00218361	3.36003e-27	436594	0.647117	-0.0237069	0.00218399	1.89079e-27	0
9	rs4574921	117538334	T	0.7781	0.0238843	0.00251965	2.56189e-21	436621	0.733598	0.0238843	0.00251991	2.58567e-21	0
9	rs4077515	139266496	T	0.4199	0.0226181	0.00212135	1.53069e-26	436597	0.39662	0.0226181	0.00212163	1.55351e-26	0
10	rs4748198	6649935	T	0.1854	-0.0148583	0.00269408	3.48452e-08	436680	0.199801	-0.0148583	0.00269417	3.4882e-08	0
10	rs10826797	30690376	T	0.3271	-0.0146274	0.00223163	5.58022e-11	436668	0.310139	-0.0137311	0.00223494	8.0541e-10	-0.0535147
10	rs12764283	35530460	A	0.3543	0.0171485	0.00218895	4.72214e-15	436649	0.345924	0.0164277	0.00219224	6.70332e-14	0
10	rs10761659	64445564	G	0.5394	0.0250164	0.00210048	1.05193e-32	436569	0.502982	0.0214093	0.00219286	1.61951e-22	-0.286685
10	rs224136	64470675	T	0.1898	-0.0237934	0.00266989	5.02308e-19	436631	0.181909	-0.015993	0.0027871	9.56814e-09	0
10	rs2675680	75658864	C	0.5119	0.0125598	0.00209455	2.01682e-09	436675	0.581511	0.0128829	0.00209512	7.79761e-10	0.0216539
10	rs1250551	81059335	T	0.381	-0.015473	0.0021559	7.12383e-13	436659	0.311133	-0.0153566	0.00215737	1.0934e-12	0.0276529
10	rs11812685	90816659	T	0.0933	-0.0212257	0.00359968	3.71172e-09	436676	0.0775348	-0.0243669	0.00361648	1.60871e-11	0.0348209
10	rs7918084	94429467	T	0.5529	0.0115554	0.00210577	4.07664e-08	436680	0.539761	0.0130031	0.00211051	7.22271e-10	0.0476136
10	rs56397109	95226594	T	0.0375	-0.0247273	0.00551088	7.22336e-06	436690	0.0337972	-0.0344116	0.0055472	5.52514e-10	-0.0455578
10	rs187716358	97641773	G	0.0107	-0.0353012	0.0101761	0.000522339	436698	0.0139165	-0.0698791	0.0103756	1.63956e-11	-0.0458309
10	rs76227733	98556649	C	0.0606	0.0171531	0.00438809	9.26723e-05	436695	0.0377734	0.0246752	0.00442634	2.48057e-08	0.0736063
10	rs10748781	101283330	A	0.6067	-0.0301253	0.00214332	7.13873e-45	436513	0.575547	-0.0345791	0.00217514	6.60124e-57	0.0131469
10	rs7907342	101363413	A	0.6173	0.0114632	0.00215407	1.0283e-07	436682	0.643141	0.0142207	0.00216674	5.26772e-11	0.0660931
10	rs6584500	104205504	G	0.8068	-0.0112139	0.00265186	2.35045e-05	436693	0.813121	-0.0182916	0.00268904	1.02963e-11	0
11	rs907613	1874292	A	0.3202	0.0124403	0.00224407	2.96281e-08	436680	0.327038	0.0124403	0.00224414	2.966e-08	0
11	rs77531520	36432445	T	0.0597	0.0248408	0.00441892	1.89357e-08	436679	0.0308151	0.0248408	0.00441908	1.89573e-08	0
11	rs2074227	60776781	C	0.2942	-0.0135261	0.0022976	3.93104e-09	436676	0.357853	-0.0128954	0.00230017	2.06708e-08	-0.0464207
11	rs174567	61593005	G	0.3808	0.0133122	0.00215612	6.65241e-10	436672	0.355865	0.0127504	0.00215854	3.48444e-09	0
11	rs7936312	76293726	T	0.4543	0.0253778	0.00210275	1.54282e-33	436565	0.468191	0.0253709	0.0021031	1.6451e-33	-0.000580542
11	rs7931242	76353183	C	0.4186	-0.0120183	0.00212227	1.48805e-08	436678	0.419483	-0.0120034	0.00212234	1.55185e-08	0
12	rs139528704	40790740	C	0.0208	0.0482625	0.00733617	4.74556e-11	436667	0.0218688	0.0482625	0.00733653	4.75573e-11	0
12	rs11837456	68505233	A	0.3518	0.0197486	0.00219247	2.10948e-19	436629	0.368787	0.0197486	0.00219268	2.12543e-19	0
12	rs17630235	112591686	A	0.4079	0.0129755	0.00213041	1.12463e-09	436673	0.409543	0.0131396	0.00213069	6.96851e-10	-0.0136553
12	rs11064881	120146925	A	0.0826	0.0211251	0.00380336	2.78668e-08	436680	0.0675944	0.0214455	0.00380385	1.72199e-08	0
13	rs3897234	27542030	C	0.2417	0.0159424	0.00244556	7.08184e-11	436668	0.233598	0.0159424	0.00244568	7.09647e-11	0
13	rs117136834	40826366	A	0.0424	-0.0344627	0.00519591	3.29693e-11	436667	0.0397614	-0.0357569	0.00520128	6.21507e-12	-0.0443344
13	rs9603794	41419126	C	0.3274	-0.0118539	0.0022311	1.07809e-07	436682	0.350895	-0.0125346	0.00223337	1.99503e-08	0
13	rs9554577	99900707	A	0.1809	-0.0166634	0.00271988	8.98085e-10	436673	0.223658	-0.0166634	0.00271999	8.99532e-10	0
14	rs194747	69281878	C	0.4993	0.0137933	0.00209396	4.48167e-11	436667	0.470179	0.0137933	0.00209406	4.49132e-11	0
15	rs117683492	67413624	A	0.0217	0.0378831	0.00718573	1.34956e-07	436683	0.0248509	0.0448293	0.00723581	5.81109e-10	-0.117196
15	rs56375023	67448363	A	0.2528	0.0181097	0.00240896	5.57677e-14	436654	0.2167	0.019871	0.00242583	2.5812e-16	0
15	rs71407313	91143594	T	0.0946	-0.0212504	0.00357743	2.84814e-09	436675	0.0954274	-0.0212504	0.00357757	2.8522e-09	0
16	rs2021511	11344903	T	0.2705	-0.0142088	0.0023569	1.65381e-09	436674	0.296223	-0.0133484	0.00236147	1.58051e-08	-0.0615786
16	rs67050161	11711528	T	0.5006	0.0131434	0.00209395	3.45517e-10	436671	0.45328	0.0124131	0.00209803	3.28708e-09	0
16	rs59790099	23869285	A	0.1973	-0.014172	0.00263085	7.17118e-08	436681	0.203777	-0.0154747	0.00263608	4.34899e-09	0.0619207
16	rs12446550	28543381	A	0.4487	0.0145655	0.00210506	4.53981e-12	436663	0.353877	0.0148932	0.00211064	1.71086e-12	-0.037232
16	rs12926510	30469919	T	0.5325	-0.0121811	0.00209839	6.43736e-09	436677	0.548708	-0.0117542	0.00209999	2.17751e-08	0
16	rs62029974	50392021	C	0.2524	0.0177827	0.00241023	1.6065e-13	436656	0.253479	0.0157595	0.00243132	9.06085e-11	0.128229
16	rs6596	50709723	A	0.1432	0.0255483	0.002989	1.25849e-17	436637	0.158052	0.0241261	0.00301977	1.35611e-15	-0.065059
16	rs149020882	50710388	T	0.02	0.0360415	0.0074784	1.43984e-06	436687	0.0109344	0.0416834	0.00749721	2.70001e-08	0
16	rs11548656	81916912	G	0.0428	-0.0298156	0.00517266	8.21067e-09	436677	0.0397614	-0.0292737	0.00517344	1.52733e-08	-0.0151186
16	rs16940202	86014241	C	0.1641	0.0198296	0.00282687	2.30464e-12	436661	0.188867	0.0195877	0.00282735	4.26976e-12	0
17	rs11870164	32567679	T	0.2791	-0.0171446	0.0023341	2.05329e-13	436657	0.306163	-0.0190006	0.00233864	4.48732e-16	0.0597282
17	rs12936409	38043649	T	0.4973	0.0220451	0.00209398	6.43116e-26	436600	0.472167	0.0236185	0.00209972	2.35784e-29	-0.00215981
17	rs4796791	40530763	C	0.6332	0.0187866	0.00217246	5.25896e-18	436636	0.633201	0.0197081	0.00217533	1.30655e-19	0.0475622
17	rs77244957	46325577	C	0.1737	-0.0144483	0.00276356	1.71207e-07	436683	0.141153	-0.0168928	0.00276903	1.05674e-09	0
18	rs1893217	12809340	G	0.1601	0.0240974	0.00285514	3.17366e-17	436639	0.141153	0.0240974	0.00285537	3.19214e-17	0
19	rs62131210	1100379	T	0.2481	-0.0121408	0.00242406	5.48744e-07	436685	0.204771	-0.0146179	0.00243319	1.88174e-09	0.0499261
19	rs12461379	1140914	C	0.0707	0.0251435	0.0040846	7.4754e-10	436673	0.054672	0.0276	0.00410319	1.73842e-11	-0.0409739
19	rs2129944	10516198	G	0.2956	-0.0142812	0.00229443	4.83773e-10	436672	0.0974155	-0.0148758	0.00231785	1.38123e-10	-0.0586506
19	rs142770866	10525372	A	0.0808	0.0263622	0.00384173	6.78687e-12	436663	0.0854871	0.0230917	0.00387549	2.54727e-09	-0.103678
19	rs35452057	10573816	A	0.1572	-0.0187904	0.00287639	6.46258e-11	436668	0.15507	-0.0215278	0.00292562	1.86165e-13	0
19	rs10412166	33758201	A	0.4528	0.0162048	0.00210335	1.31543e-14	436651	0.435388	0.0177707	0.00212154	5.46063e-17	0.130178
19	rs758350	42085162	C	0.0479	-0.0226451	0.00490262	3.85631e-06	436689	0.0427435	-0.0280367	0.0049448	1.4285e-08	0
20	rs6141314	31093514	A	0.3089	0.0152352	0.00226599	1.77484e-11	436665	0.217694	0.0167781	0.00228265	1.97787e-13	-0.12018
20	rs11697505	38816692	G	0.2978	0.0105945	0.00228952	3.70325e-06	436689	0.371769	0.0129715	0.00230659	1.86946e-08	-0.0161635
20	rs6017342	43065028	C	0.5504	0.0191363	0.00210467	9.69912e-20	436628	0.519881	0.019329	0.00210515	4.24057e-20	0
20	rs154875	57853685	C	0.3691	-0.0132783	0.00216963	9.35107e-10	436673	0.351889	-0.0139551	0.0021706	1.28297e-10	0.0284874
20	rs6062496	62329099	A	0.6154	0.0231755	0.00215206	4.82242e-27	436595	0.599404	0.0235698	0.00215321	6.9186e-28	0
21	rs55673812	16784460	C	0.2618	-0.017142	0.00238158	6.12192e-13	436659	0.275348	-0.017142	0.00238172	6.14074e-13	0
21	rs9976985	34819049	C	0.8972	0.0150889	0.00344743	1.20401e-05	436691	0.889662	0.01912	0.00346121	3.3124e-08	0.00827696
21	rs73205554	40139144	A	0.1105	-0.0177145	0.00333951	1.12971e-07	436682	0.107356	-0.0196272	0.00334272	4.31575e-09	-0.041424
21	rs4817986	40465512	T	0.2504	-0.0289735	0.0024166	4.04054e-33	436567	0.257455	-0.0307428	0.00242861	1.00241e-36	0
22	rs738127	21968221	A	0.2733	0.0180901	0.00234931	1.35852e-14	436651	0.193837	0.0177741	0.00234988	3.91335e-14	-0.0188822
22	rs1003342	30570022	G	0.5019	-0.0144818	0.00209397	4.64719e-12	436663	0.545726	-0.0149155	0.0020987	1.18577e-12	0.034029
22	rs4820184	35638301	T	0.7077	0.0100918	0.00230196	1.1653e-05	436691	0.717694	0.0142558	0.00233035	9.5078e-10	0.0541364
22	rs79501	39522940	T	0.3885	-0.00782337	0.00214804	0.000270434	436697	0.370775	-0.0144228	0.00218914	4.44801e-11	-0.102138
22	rs7285952	39733096	G	0.1382	-0.0295223	0.00303375	2.2173e-22	436616	0.16004	-0.0310528	0.00313055	3.43224e-23	-0.19481
22	rs11089950	39735468	T	0.2555	0.0177247	0.00240054	1.54032e-13	436656	0.22664	0.0159966	0.00246278	8.28529e-11	-0.030201
22	rs117019534	41581856	A	0.0432	0.027463	0.00514973	9.6655e-08	436682	0.0308151	0.0319225	0.00519677	8.11018e-10	0.00555821
22	rs1997885	43183762	C	0.4571	-0.00753793	0.0021017	0.000335039	436698	0.460239	-0.0137671	0.00213779	1.19566e-10	-0.101158
22	rs9617090	50439194	T	0.389	-0.0160795	0.00214754	7.02641e-14	436654	0.411531	-0.0180633	0.00216114	6.36698e-17	0

## Sheet: Supplementary Table S4
Supplementary Table S4. Pleiotropic genomic loci in IBD and (Ankylosing Spondylitis, Psoriasis, Iridocyclitis and Psoriatic Arthritis) identified by FUMA using PLACO results
rsID	GenomicLocus.x	uniqID.x	chr.x	pos.x	p	start	end	nSNPs	nGWASSNPs	nIndSigSNPs	IndSigSNPs	nLeadSNPs	LeadSNPs	dist.x	uniqID.y	chr.y	pos.y	non_effect_allele	effect_allele	MAF	gwasP	r2	IndSigSNP	GenomicLocus.y	nearestGene	dist.y	func	CADD	RDB	minChrState	commonChrState	posMapFilt	eqtlMapFilt	ciMapFilt
rs10041497	15	5:141514582:C:T	5	141514582	3.08914e-10	141435466	141543989	86	73	1	rs10041497	1	rs10041497	NA	5:141514582:C:T	5	141514582	T	C	0.3797	3.08914e-10	1	rs10041497	15	NDFIP1	0	intronic	0.174	5	4	5	1	0	0
rs10192579	10	2:234146302:G:T	2	234146302	4.83892e-09	234143048	234212410	103	86	1	rs10192579	1	rs10192579	NA	2:234146302:G:T	2	234146302	T	G	0.3897	4.83892e-09	1	rs10192579	10	ATG16L1	0	intronic	11.49	7	5	15	1	0	0
rs10748781	24	10:101283330:A:C	10	101283330	6.82172e-18	101271789	101327851	111	98	8	rs10748781;rs1332100;rs10786560;rs10748785;rs989979;rs1360522;rs7080361;rs17094148	1	rs10748781	NA	10:101283330:A:C	10	101283330	C	A	0.4245	6.82172e-18	1	rs10748781	24	RP11-129J12.2	2776	intergenic	15.5	2b	1	13	1	0	0
rs10761659	23	10:64445564:A:G	10	64445564	6.2614e-14	64445331	64470675	3	2	2	rs10761659;rs224136	2	rs10761659;rs224136	NA	10:64445564:A:G	10	64445564	A	G	0.497	6.2614e-14	1	rs10761659	23	ZNF365	13792	intergenic	6.405	7	5	15	0	0	0
rs11209026	1	1:67705958:A:G	1	67705958	2.17337e-38	67362595	67768593	270	223	16	rs12564022;rs12743974;rs1343151;rs10789230;rs10889679;rs11578380;rs2088242;rs10489630;rs11209018;rs11580078;rs11209026;rs78248396;rs115064659;rs11582178;rs77138986;rs10889680	3	rs12564022;rs11209026;rs10889680	NA	1:67705958:A:G	1	67705958	G	A	0.06163	2.17337e-38	1	rs11209026	1	IL23R	0	exonic	26.5	7	5	15	1	0	0
rs11590749	2	1:161481567:G:T	1	161481567	9.94882e-12	161410521	161642985	59	37	7	rs6671847;rs10800309;rs4233371;rs35855160;rs11590749;rs10919301;rs140315354	2	rs6671847;rs11590749	NA	1:161481567:G:T	1	161481567	G	T	0.1382	9.94882e-12	1	rs11590749	2	FCGR2A	0	intronic	8.252	4	3	15	1	0	0
rs11696198	31	20:62298404:A:G	20	62298404	7.17993e-11	62267540	62372706	96	77	5	rs11696198;rs41309367;rs6062496;rs2738774;rs3761125	1	rs11696198	NA	20:62298404:A:G	20	62298404	G	A	0.4553	7.17993e-11	1	rs11696198	31	RTEL1:RTEL1-TNFRSF6B	00:00:00	intronic	0.456	7	4	4	1	0	0
rs12132298	3	1:200875095:C:T	1	200875095	7.53468e-26	200671993	201055929	274	224	17	rs10920052;rs6668056;rs57226353;rs7517998;rs12132298;rs370411;rs432209;rs10800747;rs72749142;rs6427870;rs3861929;rs4915473;rs7415038;rs58264851;rs296526;rs374827;rs12565884	3	rs10920052;rs12132298;rs12565884	NA	1:200875095:C:T	1	200875095	T	C	0.2734	7.53468e-26	1	rs12132298	3	C1orf106	0	intronic	0.653	2b	3	5	1	0	0
rs12446550	26	16:28543381:A:G	16	28543381	5.06027e-11	28338039	28913787	399	258	2	rs12446550;rs231977	1	rs12446550	NA	16:28543381:A:G	16	28543381	G	A	0.3539	5.06027e-11	1	rs12446550	26	NUPR1	5224	intergenic	3.629	NA	2	15	1	0	0
rs13428812	5	2:25492467:A:G	2	25492467	9.92496e-12	25488819	25524944	10	9	2	rs13428812;rs7581217	1	rs13428812	NA	2:25492467:A:G	2	25492467	A	G	0.3499	9.92496e-12	1	rs13428812	5	DNMT3A	0	intronic	8.058	5	4	4	1	0	0
rs149256681	20	7:5500455:C:T	7	5500455	1.76788e-108	2794198	6973551	1028	645	140	rs2880049;rs112676363;rs77102443;rs314653;rs141714484;rs139120596;rs117954350;rs118099935;rs150270918;rs117071851;rs117303296;rs6977412;rs75795585;rs116929608;rs12536069;rs144173827;rs60658176;rs28637135;rs191455063;rs11983127;rs10246518;rs138442174;rs10951718;rs140099569;rs111957975;rs3801055;rs58531717;rs117755485;rs77942100;rs74302767;rs117328360;rs74183856;rs111650998;rs74792587;rs146249753;r…	50	rs2880049;rs112676363;rs314653;rs141714484;rs117071851;rs117303296;rs6977412;rs116929608;rs191455063;rs10246518;rs138442174;rs10951718;rs58531717;rs117755485;rs146249753;rs55991206;rs12672287;rs117920046;rs61732321;rs7805568;rs34927489;rs78821372;rs146284571;rs35887628;rs55833421;rs139805598;rs4436028;rs10807943;rs34022406;rs62443166;rs73054067;rs6966019;rs12667469;rs62443225;rs6975264;rs14925668…	NA	7:5500455:C:T	7	5500455	T	C	0.00497	1.76788e-108	1	rs149256681	20	FBXL18	0	intronic	0.493	6	1	15	1	0	0
rs1736509	17	6:22049716:C:T	6	22049716	1.34646e-08	22047921	22114113	73	52	2	rs1736509;rs9366427	2	rs1736509;rs9366427	NA	6:22049716:C:T	6	22049716	C	T	0.01491	1.34646e-08	1	rs1736509	17	CASC15	0	ncRNA_intronic	3.652	NA	4	15	0	0	0
rs181082758	18	6:24131825:C:T	6	24131825	5.37461e-17	24035480	24419556	14	13	5	rs181082758;rs181096476;rs34951809;rs72833065;rs6926356	2	rs181082758;rs72833065	NA	6:24131825:C:T	6	24131825	T	C	0.002982	5.37461e-17	1	rs181082758	18	NRSN1	0	intronic	9.982	7	5	15	1	0	0
rs1842074	12	5:40323357:A:G	5	40323357	7.40317e-21	40289738	40899159	534	429	16	rs1842074;rs75239587;rs10044083;rs10044710;rs9283753;rs2202528;rs73082842;rs114335875;rs111293474;rs72745992;rs76504641;rs139543166;rs10064650;rs62358228;rs4286721;rs2036597	3	rs1842074;rs73082842;rs4286721	NA	5:40323357:A:G	5	40323357	A	G	0.4095	7.40317e-21	1	rs1842074	12	AC108105.1	2839	intergenic	6.186	NA	5	15	0	0	0
rs184544489	19	6:35344375:A:G	6	35344375	1.5088e-16	34381859	35915375	19	4	2	rs184544489;rs2817062	2	rs184544489;rs2817062	NA	6:35344375:A:G	6	35344375	G	A	0.005964	1.5088e-16	1	rs184544489	19	PPARD	0	intronic	1.367	5	2	5	1	0	0
rs1921622	8	2:102966067:A:G	2	102966067	3.68148e-13	102606526	103093081	260	219	8	rs13022757;rs4851531;rs13401717;rs62154652;rs1921622;rs6742875;rs873022;rs13001714	3	rs13022757;rs62154652;rs1921622	NA	2:102966067:A:G	2	102966067	G	A	0.4891	3.68148e-13	1	rs1921622	8	IL1RL1:IL18R1	00:00:00	intronic	4.204	6	5	15	1	0	0
rs2270925	16	5:156482099:C:T	5	156482099	2.1915e-08	156367092	156482101	32	26	1	rs2270925	1	rs2270925	NA	5:156482099:C:T	5	156482099	T	C	0.3539	2.1915e-08	1	rs2270925	16	HAVCR1	0	intronic	8.67	6	3	15	1	0	0
rs2857633	33	22:30114333:C:T	22	30114333	2.14267e-08	30066344	30130115	13	9	1	rs2857633	1	rs2857633	NA	22:30114333:C:T	22	30114333	T	C	0.3091	2.14267e-08	1	rs2857633	33	RP1-76B20.11:RP1-76B20.12	00:00:00	ncRNA_intronic	7.203	5	5	13	1	0	0
rs3024493	4	1:206943968:A:C	1	206943968	1.54242e-15	206920818	207026688	45	38	8	rs3024493;rs1800890;rs12145973;rs72755097;rs11119573;rs4845140;rs12075255;rs149784779	3	rs3024493;rs11119573;rs149784779	NA	1:206943968:A:C	1	206943968	C	A	0.166	1.54242e-15	1	rs3024493	4	IL10	0	intronic	7.722	NA	1	7	1	0	0
rs3116493	9	2:204589281:G:T	2	204589281	3.90503e-08	204585502	204649276	57	49	1	rs3116493	1	rs3116493	NA	2:204589281:G:T	2	204589281	G	T	0.2634	3.90503e-08	1	rs3116493	9	CD28	0	intronic	11.04	7	5	15	1	0	0
rs31251	14	5:130833946:C:T	5	130833946	9.05894e-09	130503286	131833599	80	71	2	rs31251;rs11746555	1	rs31251	NA	5:130833946:C:T	5	130833946	C	T	0.4722	9.05894e-09	1	rs31251	14	RAPGEF6:CTC-432M15.3	00:00:00	intronic	0.971	NA	4	5	1	0	0
rs35314169	28	17:40515826:C:T	17	40515826	1.23818e-08	40492540	40545770	69	55	1	rs35314169	1	rs35314169	NA	17:40515826:C:T	17	40515826	C	T	0.2863	1.23818e-08	1	rs35314169	28	STAT3	0	intronic	1.513	5	2	5	1	0	0
rs4643526	6	2:61184651:A:G	2	61184651	4.86112e-12	60947728	61828788	125	99	8	rs4643526;rs112401990;rs2698193;rs13412375;rs35812145;rs10209620;rs72811416;rs116781238	2	rs4643526;rs72811416	NA	2:61184651:A:G	2	61184651	G	A	0.1839	4.86112e-12	1	rs4643526	6	PUS10	0	intronic	2.16	1f	4	5	1	0	0
rs4676410	11	2:241563739:A:G	2	241563739	1.54845e-21	241563739	241614730	60	47	8	rs4676410;rs4676408;rs4676406;rs2011743;rs6749767;rs4676396;rs6437358;rs12477906	2	rs4676410;rs6749767	NA	2:241563739:A:G	2	241563739	G	A	0.1988	1.54845e-21	1	rs4676410	11	GPR35	0	intronic	0.025	NA	2	15	1	0	0
rs4795405	27	17:38088417:C:T	17	38088417	2.43285e-11	37902887	38119638	146	113	2	rs4795405;rs34073687	1	rs4795405	NA	17:38088417:C:T	17	38088417	T	C	0.4622	2.43285e-11	1	rs4795405	27	RP11-387H17.4	0	ncRNA_intronic	5.255	6	5	15	1	0	0
rs4817986	32	21:40465512:G:T	21	40465512	6.01325e-20	40458508	40479387	30	25	4	rs4817986;rs384510;rs2242945;rs2836888	1	rs4817986	NA	21:40465512:G:T	21	40465512	G	T	0.2575	6.01325e-20	1	rs4817986	32	RPL23AP12	33981	intergenic	1.844	4	2	15	0	0	0
rs4911544	30	20:30696392:C:G	20	30696392	2.75117e-09	30690943	31049215	349	237	2	rs4911544;rs6142609	1	rs4911544	NA	20:30696392:C:G	20	30696392	G	C	0.4871	2.75117e-09	1	rs4911544	30	TM9SF4	916	upstream	0.285	4	5	14	1	0	0
rs5757585	34	22:39663185:A:G	22	39663185	3.38443e-11	39659773	39860589	277	223	4	rs5757585;rs137699;rs6001566;rs932329	2	rs5757585;rs932329	NA	22:39663185:A:G	22	39663185	A	G	0.174	3.38443e-11	1	rs5757585	34	AL031590.1	6121	intergenic	11.13	5	2	15	1	0	0
rs61894512	25	11:76178672:G:T	11	76178672	1.95363e-09	76081094	76302073	93	77	3	rs61894512;rs11236791;rs72932407	2	rs61894512;rs72932407	NA	11:76178672:G:T	11	76178672	G	T	0.2803	1.95363e-09	1	rs61894512	25	C11orf30	0	intronic	0.216	6	4	5	1	0	0
rs6751469	7	2:62631672:C:G	2	62631672	2.07329e-09	62551472	62631672	24	20	2	rs6751469;rs4672507	1	rs6751469	NA	2:62631672:C:G	2	62631672	G	C	0.3002	2.07329e-09	1	rs6751469	7	RP11-642D6.1	53797	intergenic	0.459	7	5	15	0	0	0
rs7063	13	5:96110211:A:T	5	96110211	2.33452e-11	96033870	96198202	79	59	3	rs7063;rs2013633;rs10515243	1	rs7063	NA	5:96110211:A:T	5	96110211	A	T	0.327	2.33452e-11	1	rs7063	13	CAST:ERAP1	00:00:00	UTR3	15.14	6	4	4	1	0	0
rs72699574	21	9:5020089:A:G	9	5020089	1.79431e-14	4961260	5268264	531	448	7	rs72699574;rs77605397;rs17426903;rs62541511;rs10758669;rs7849191;rs10815146	1	rs72699574	NA	9:5020089:A:G	9	5020089	G	A	0.2853	1.79431e-14	1	rs72699574	21	JAK2	0	intronic	8.722	6	4	5	1	0	0
rs78428995	22	9:139281847:C:T	9	139281847	1.60481e-11	139259249	139423914	66	56	3	rs78428995;rs3124994;rs7021932	2	rs78428995;rs7021932	NA	9:139281847:C:T	9	139281847	T	C	0.3936	1.60481e-11	1	rs78428995	22	SNAPC4	0	intronic	0.465	4	4	4	1	0	0
rs886990	29	19:1132976:A:G	19	1132976	1.0494e-08	1126802	1132976	4	3	1	rs886990	1	rs886990	NA	19:1132976:A:G	19	1132976	G	A	0.341	1.0494e-08	1	rs886990	29	SBNO2	0	intronic	5.182	4	1	7	1	0	0
rs10181042	7	2:61224259:C:T	2	61224259	3.33318e-10	61067366	61844160	624	463	6	rs10181042;rs1626783;rs6545846;rs2694635;rs10174032;rs4643526	1	rs10181042	NA	2:61224259:C:T	2	61224259	C	T	0.4105	3.33318e-10	1	rs10181042	7	PUS10	0	intronic	0.43	6	4	15	1	0	0
rs10748781	24	10:101283330:A:C	10	101283330	4.32514e-20	101271789	101327851	110	97	7	rs10748781;rs1332100;rs10786560;rs10748785;rs7901824;rs7080361;rs11190133	1	rs10748781	NA	10:101283330:A:C	10	101283330	C	A	0.4245	4.32514e-20	1	rs10748781	24	RP11-129J12.2	2776	intergenic	15.5	2b	1	13	1	0	0
rs10761659	23	10:64445564:A:G	10	64445564	1.59908e-15	64429480	64524267	45	38	3	rs10761659;rs224136;rs57352524	2	rs10761659;rs224136	NA	10:64445564:A:G	10	64445564	A	G	0.497	1.59908e-15	1	rs10761659	23	ZNF365	13792	intergenic	6.405	7	5	15	0	0	0
rs10799844	1	1:20172956:G:T	1	20172956	1.95766e-11	20161288	20227723	29	22	2	rs10799844;rs6426833	1	rs10799844	NA	1:20172956:G:T	1	20172956	T	G	0.3857	1.95766e-11	1	rs10799844	1	RP11-91K11.2	26960	intergenic	5.815	6	2	14	0	0	0
rs11581607	2	1:67707690:A:G	1	67707690	1.70826e-32	67446694	67768593	201	160	14	rs11581607;rs1343151;rs78248396;rs10889679;rs72676005;rs11582178;rs72929019;rs12743974;rs1909129;rs6665569;rs1569923;rs2902440;rs35427944;rs10889680	3	rs11581607;rs12743974;rs10889680	NA	1:67707690:A:G	1	67707690	G	A	0.06163	1.70826e-32	1	rs11581607	2	IL23R	0	intronic	0.029	7	5	15	1	0	0
rs12928500	27	16:11705042:A:T	16	11705042	3.7218e-08	11705042	11724355	11	11	1	rs12928500	1	rs12928500	NA	16:11705042:A:T	16	11705042	A	T	0.3678	3.7218e-08	1	rs12928500	27	LITAF	0	intronic	0.153	6	2	5	1	0	0
rs12939832	28	17:38064876:A:G	17	38064876	5.90939e-10	37902887	38089717	137	103	1	rs12939832	1	rs12939832	NA	17:38064876:A:G	17	38064876	G	A	0.4592	5.90939e-10	1	rs12939832	28	GSDMB	0	intronic	0.017	5	4	5	1	0	0
rs1456896	18	7:50304461:C:T	7	50304461	1.9769e-10	50257634	50323456	30	21	1	rs1456896	1	rs1456896	NA	7:50304461:C:T	7	50304461	C	T	0.3131	1.9769e-10	1	rs1456896	18	AC020743.4	9924	intergenic	0.902	NA	2	15	0	0	0
rs149256681	17	7:5500455:C:T	7	5500455	1.67677e-85	4259879	6949165	656	436	103	rs182928029;rs139120596;rs117954350;rs118099935;rs116929608;rs12536069;rs144173827;rs60658176;rs117177905;rs75795585;rs191455063;rs11983127;rs10246518;rs138442174;rs77102443;rs10951722;rs140099569;rs111957975;rs3801055;rs117755485;rs77942100;rs74302767;rs117328360;rs74183856;rs111650998;rs74792587;rs146249753;rs145569777;rs59681425;rs12672287;rs117920046;rs61197566;rs12672490;rs34693947;rs7903261…	34	rs182928029;rs116929608;rs191455063;rs10246518;rs138442174;rs10951722;rs117755485;rs146249753;rs12672287;rs117920046;rs61732321;rs7805568;rs78821372;rs146284571;rs7781433;rs11770660;rs139805598;rs4436028;rs10807943;rs34022406;rs73054067;rs6966951;rs12667469;rs62443225;rs62441000;rs149256681;rs34522006;rs73052548;rs28594813;rs145328288;rs62453594;rs145862672;rs77813022;rs187009489	NA	7:5500455:C:T	7	5500455	T	C	0.00497	1.67677e-85	1	rs149256681	17	FBXL18	0	intronic	0.493	6	1	15	1	0	0
rs181082758	14	6:24131825:C:T	6	24131825	3.19267e-12	24035480	24193574	8	8	3	rs181082758;rs181096476;rs35527993	1	rs181082758	NA	6:24131825:C:T	6	24131825	T	C	0.002982	3.19267e-12	1	rs181082758	14	NRSN1	0	intronic	9.982	7	5	15	1	0	0
rs184544489	15	6:35344375:A:G	6	35344375	6.14807e-14	34381859	35915375	17	2	1	rs184544489	1	rs184544489	NA	6:35344375:A:G	6	35344375	G	A	0.005964	6.14807e-14	1	rs184544489	15	PPARD	0	intronic	1.367	5	2	5	1	0	0
rs2836884	32	21:40467643:C:T	21	40467643	9.81291e-21	40458508	40480081	27	22	3	rs2836884;rs7280462;rs2836880	1	rs2836884	NA	21:40467643:C:T	21	40467643	T	C	0.2744	9.81291e-21	1	rs2836884	32	RPL23AP12	31850	intergenic	1.443	4	5	15	0	0	0
rs2847293	30	18:12782448:A:T	18	12782448	3.51388e-15	12774326	12886441	74	55	3	rs2847293;rs12967678;rs11875687	1	rs2847293	NA	18:12782448:A:T	18	12782448	A	T	0.1392	3.51388e-15	1	rs2847293	30	PTPN2	3028	intergenic	0.355	5	4	15	1	0	0
rs3124994	21	9:139295282:A:G	9	139295282	5.77133e-14	139259249	139413908	207	166	9	rs3124994;rs11145910;rs10781518;rs11145912;rs11145917;rs4382584;rs6563;rs11574896;rs10870078	1	rs3124994	NA	9:139295282:A:G	9	139295282	A	G	0.3777	5.77133e-14	1	rs3124994	21	SDCCAG3	1094	intergenic	7.547	1b	1	7	1	0	0
rs34236350	8	2:241568326:C:T	2	241568326	8.14891e-23	241563739	241590308	14	14	4	rs34236350;rs2011743;rs12619051;rs73999973	1	rs34236350	NA	2:241568326:C:T	2	241568326	C	T	0.1779	8.14891e-23	1	rs34236350	8	GPR35	0	intronic	2.035	5	4	15	1	0	0
rs35730213	4	1:200874229:C:G	1	200874229	5.37551e-23	200671993	201037069	202	170	11	rs6668056;rs72749142;rs7523261;rs35730213;rs374827;rs296521;rs370411;rs10920090;rs3861929;rs4915473;rs296526	2	rs6668056;rs35730213	NA	1:200874229:C:G	1	200874229	G	C	0.2744	5.37551e-23	1	rs35730213	4	C1orf106	0	intronic	1.832	5	4	15	1	0	0
rs4145443	13	6:22068174:G:T	6	22068174	1.17103e-11	22056131	22098047	38	31	1	rs4145443	1	rs4145443	NA	6:22068174:G:T	6	22068174	G	T	0.4553	1.17103e-11	1	rs4145443	13	CASC15	0	ncRNA_intronic	7.39	5	4	15	0	0	0
rs4625	9	3:49572140:A:G	3	49572140	1.04347e-09	49385350	49731861	143	100	1	rs4625	1	rs4625	NA	3:49572140:A:G	3	49572140	A	G	0.333	1.04347e-09	1	rs4625	9	DAG1	0	UTR3	15.6	2b	4	5	1	0	0
rs4657041	3	1:161478859:C:T	1	161478859	2.52578e-08	161463601	161479745	7	7	1	rs4657041	1	rs4657041	NA	1:161478859:C:T	1	161478859	T	C	0.4871	2.52578e-08	1	rs4657041	3	FCGR2A	0	intronic	3.89	6	1	15	1	0	0
rs4845140	5	1:206970470:C:T	1	206970470	8.51847e-10	206913937	206970470	24	20	4	rs3024493;rs4845140;rs6689752;rs4844553	2	rs3024493;rs4845140	NA	1:206970470:C:T	1	206970470	C	T	0.04274	8.51847e-10	1	rs4845140	5	IL19	1744	intergenic	10.28	4	5	15	1	0	0
rs57976122	6	2:25506107:C:T	2	25506107	1.8196e-08	25488819	25506107	9	8	1	rs57976122	1	rs57976122	NA	2:25506107:C:T	2	25506107	C	T	0.3499	1.8196e-08	1	rs57976122	6	DNMT3A	0	intronic	0.551	6	4	5	1	0	0
rs602097	22	10:30747546:C:T	10	30747546	6.00378e-09	30690376	30778184	92	63	1	rs602097	1	rs602097	NA	10:30747546:C:T	10	30747546	C	T	0.3101	6.00378e-09	1	rs602097	22	MAP3K8	0	intronic	2.026	6	4	5	1	0	0
rs6062496	31	20:62329099:A:G	20	62329099	1.54049e-13	62270930	62484008	238	189	5	rs6062496;rs3848670;rs6010620;rs3787088;rs11697746	2	rs6062496;rs11697746	NA	20:62329099:A:G	20	62329099	G	A	0.4006	1.54049e-13	1	rs6062496	31	RTEL1-TNFRSF6B:TNFRSF6B	00:00:00	intronic	7.776	2b	2	7	1	0	0
rs61893460	26	11:76291154:A:G	11	76291154	3.05018e-09	76270683	76302073	23	19	1	rs61893460	1	rs61893460	NA	11:76291154:A:G	11	76291154	G	A	0.4483	3.05018e-09	1	rs61893460	26	RP11-672A2.7	10912	intergenic	0.359	5	7	15	0	0	0
rs6466198	19	7:107480126:A:T	7	107480126	5.46704e-09	107478227	107584780	89	75	1	rs6466198	1	rs6466198	NA	7:107480126:A:T	7	107480126	A	T	0.3877	5.46704e-09	1	rs6466198	19	PIGCP2	30112	intergenic	6.497	5	5	15	0	0	0
rs6903235	16	6:106511888:A:G	6	106511888	5.8423e-09	106511888	106522027	2	2	1	rs6903235	1	rs6903235	NA	6:106511888:A:G	6	106511888	G	A	0.2674	5.8423e-09	1	rs6903235	16	PRDM1	22306	intergenic	14.2	6	4	15	0	0	0
rs7043371	20	9:5040203:A:T	9	5040203	1.18027e-09	4961260	5273194	527	441	5	rs2031754;rs10758669;rs2274472;rs62541538;rs7043371	2	rs2031754;rs7043371	NA	9:5040203:A:T	9	5040203	T	A	0.4583	1.18027e-09	1	rs7043371	20	JAK2	0	intronic	6.325	7	4	5	1	0	0
rs7063	11	5:96110211:A:T	5	96110211	2.97615e-13	96033870	96223552	62	45	4	rs7063;rs27039;rs1234609;rs10515243	1	rs7063	NA	5:96110211:A:T	5	96110211	A	T	0.327	2.97615e-13	1	rs7063	11	CAST:ERAP1	00:00:00	UTR3	15.14	6	4	4	1	0	0
rs7211777	29	17:40534075:A:G	17	40534075	1.34096e-10	40466092	40565035	83	65	2	rs7211777;rs2128786	1	rs7211777	NA	17:40534075:A:G	17	40534075	G	A	0.3658	1.34096e-10	1	rs7211777	29	STAT3	0	intronic	10.69	5	2	5	1	0	0
rs7714574	10	5:40492655:C:T	5	40492655	1.09224e-11	40289738	40623346	358	285	7	rs7714574;rs2202528;rs13163402;rs73082840;rs6866711;rs114335875;rs4498294	1	rs7714574	NA	5:40492655:C:T	5	40492655	C	T	0.4483	1.09224e-11	1	rs7714574	10	SNORA63	162409	intergenic	0.155	6	5	15	0	0	0
rs907612	25	11:1874221:C:T	11	1874221	1.8936e-09	1873232	1880596	12	12	1	rs907612	1	rs907612	NA	11:1874221:C:T	11	1874221	C	T	0.3857	1.8936e-09	1	rs907612	25	LSP1	0	UTR5	8.093	4	1	15	1	0	0
rs9968642	12	5:158782689:A:G	5	158782689	2.42773e-13	158764177	158862363	64	54	4	rs9968642;rs138384115;rs755374;rs72802196	2	rs9968642;rs755374	NA	5:158782689:A:G	5	158782689	G	A	0.3489	2.42773e-13	1	rs9968642	12	AC008697.1	0	ncRNA_intronic	2.079	7	5	15	0	0	0
rs10209620	7	2:61173941:C:T	2	61173941	1.00646e-16	60883140	61828788	125	102	7	rs10209620;rs4643526;rs10181042;rs10194826;rs35812145;rs35400273;rs72809421	2	rs10209620;rs72809421	NA	2:61173941:C:T	2	61173941	C	T	0.2495	1.00646e-16	1	rs10209620	7	PUS10	0	intronic	2.493	7	4	5	1	0	0
rs10271464	18	7:107579603:A:G	7	107579603	4.34951e-09	107480126	107584780	87	73	1	rs10271464	1	rs10271464	NA	7:107579603:A:G	7	107579603	A	G	0.4046	4.34951e-09	1	rs10271464	18	LAMB1	0	intronic	3.685	5	2	5	1	0	0
rs10440832	14	6:20687802:A:G	6	20687802	2.993e-13	20621238	20728731	35	30	6	rs10440832;rs55933147;rs13216165;rs6928012;rs2223621;rs4712520	1	rs10440832	NA	6:20687802:A:G	6	20687802	G	A	0.1829	2.993e-13	1	rs10440832	14	CDKAL1	0	intronic	0.269	4	5	15	1	0	0
rs11190134	22	10:101282200:A:G	10	101282200	9.6964e-15	101271789	101322423	95	84	4	rs11190134;rs6584283;rs10883369;rs989979	1	rs11190134	NA	10:101282200:A:G	10	101282200	G	A	0.3847	9.6964e-15	1	rs11190134	22	RP11-129J12.2	3906	intergenic	2.711	4	5	13	0	0	0
rs11209026	1	1:67705958:A:G	1	67705958	2.15985e-31	67362595	67768593	269	228	16	rs6656929;rs11580078;rs1966176;rs11586253;rs7523955;rs10889674;rs2863204;rs11209026;rs78248396;rs72676005;rs77138986;rs72676064;rs11465817;rs11209031;rs7546245;rs10889680	4	rs6656929;rs11209026;rs11465817;rs10889680	NA	1:67705958:A:G	1	67705958	G	A	0.06163	2.15985e-31	1	rs11209026	1	IL23R	0	exonic	26.5	7	5	15	1	0	0
rs117136834	25	13:40826366:A:G	13	40826366	4.92231e-10	40796152	40854251	18	13	1	rs117136834	1	rs117136834	NA	13:40826366:A:G	13	40826366	G	A	0.03976	4.92231e-10	1	rs117136834	25	RNY3P9	25296	intergenic	7.934	6	5	15	0	0	0
rs11727369	9	4:123286227:A:G	4	123286227	3.41227e-08	123026869	123541341	65	49	1	rs11727369	1	rs11727369	NA	4:123286227:A:G	4	123286227	G	A	0.3767	3.41227e-08	1	rs11727369	9	KIAA1109	2313	intergenic	4.281	4	1	15	1	0	0
rs11741255	11	5:131811182:A:G	5	131811182	4.97927e-26	129158738	132138164	728	604	30	rs7701967;rs11746464;rs1910030;rs10042508;rs971891;rs17622517;rs11741255;rs2706384;rs17772583;rs2243302;rs35403253;rs7716474;rs27437;rs162891;rs7705189;rs156109;rs274566;rs2073643;rs6897597;rs72795177;rs6894249;rs3749833;rs10066660;rs11746729;rs803140;rs803137;rs848;rs1295683;rs2243250;rs809123	5	rs7701967;rs17622517;rs11741255;rs10066660;rs809123	NA	5:131811182:A:G	5	131811182	G	A	0.3797	4.97927e-26	1	rs11741255	11	C5orf56	0	intronic	4.69	5	2	7	1	0	0
rs12139150	2	1:161470505:C:G	1	161470505	2.10419e-10	161460211	161479745	10	9	1	rs12139150	1	rs12139150	NA	1:161470505:C:G	1	161470505	G	C	0.4871	2.10419e-10	1	rs12139150	2	FCGR2A	4714	intergenic	5.512	5	2	14	1	0	0
rs1250551	21	10:81059335:G:T	10	81059335	2.67591e-09	81032885	81067480	36	28	2	rs1250551;rs1250560	1	rs1250551	NA	10:81059335:G:T	10	81059335	G	T	0.3111	2.67591e-09	1	rs1250551	21	ZMIZ1	0	intronic	0.764	2b	2	4	1	0	0
rs12518457	12	5:158824510:G:T	5	158824510	2.71426e-32	158523522	158863249	219	180	15	rs1433048;rs2546890;rs10043720;rs1363670;rs270661;rs2421046;rs2853696;rs12518457;rs6894567;rs56167332;rs10476295;rs10866712;rs72802196;rs12653520;rs918518	3	rs1433048;rs12518457;rs56167332	NA	5:158824510:G:T	5	158824510	G	T	0.339	2.71426e-32	1	rs12518457	12	AC008697.1	34667	intergenic	0.215	6	5	15	0	0	0
rs1260326	6	2:27730940:C:T	2	27730940	1.74101e-09	27598097	27752871	18	13	1	rs1260326	1	rs1260326	NA	2:27730940:C:T	2	27730940	T	C	0.4105	1.74101e-09	1	rs1260326	6	GCKR	0	exonic	13.22	5	5	15	1	0	0
rs1267489	13	6:14719710:C:T	6	14719710	3.22841e-10	14711961	14734463	48	34	1	rs1267489	1	rs1267489	NA	6:14719710:C:T	6	14719710	T	C	0.2306	3.22841e-10	1	rs1267489	13	RNU6-793P	72840	intergenic	5.137	NA	2	15	0	0	0
rs1365121	23	11:36437868:G:T	11	36437868	3.52261e-09	36418689	36437868	25	25	1	rs1365121	1	rs1365121	NA	11:36437868:G:T	11	36437868	T	G	0.03181	3.52261e-09	1	rs1365121	23	PRR5L	0	intronic	3.656	NA	4	5	1	0	0
rs149256681	17	7:5500455:C:T	7	5500455	3.64402e-71	4259879	6951567	473	284	82	rs182928029;rs139120596;rs75795585;rs116929608;rs191455063;rs138442174;rs77102443;rs58531717;rs117755485;rs77942100;rs74302767;rs117328360;rs74183856;rs111650998;rs74792587;rs117920046;rs61197566;rs12672490;rs34693947;rs79032618;rs181316459;rs7805568;rs6966158;rs4724429;rs78821372;rs146284571;rs192748919;rs182333768;rs190856671;rs7781433;rs13235381;rs6956343;rs62441082;rs9690673;rs6966660;rs42363…	34	rs182928029;rs75795585;rs191455063;rs138442174;rs58531717;rs117755485;rs117920046;rs7805568;rs78821372;rs146284571;rs7781433;rs13235381;rs62441082;rs6966660;rs139805598;rs4436028;rs10807943;rs34022406;rs73054067;rs6965837;rs12667469;rs62443225;rs62441000;rs149256681;rs34522006;rs73052548;rs28594813;rs145328288;rs62453594;rs145862672;rs7782961;rs77813022;rs187009489;rs6957334	NA	7:5500455:C:T	7	5500455	T	C	0.00497	3.64402e-71	1	rs149256681	17	FBXL18	0	intronic	0.493	6	1	15	1	0	0
rs1736507	15	6:22050187:A:C	6	22050187	2.64341e-08	22047921	22114113	33	20	1	rs1736507	1	rs1736507	NA	6:22050187:A:C	6	22050187	C	A	0.0169	2.64341e-08	1	rs1736507	15	CASC15	0	ncRNA_intronic	1.356	NA	4	15	0	0	0
rs17807904	19	8:129555928:A:G	8	129555928	6.66478e-10	129492598	129571140	102	89	3	rs17807904;rs6470633;rs7814134	1	rs17807904	NA	8:129555928:A:G	8	129555928	G	A	0.08946	6.66478e-10	1	rs17807904	19	RP11-89M16.1	0	ncRNA_intronic	7.768	5	2	15	0	0	0
rs1893217	30	18:12809340:A:G	18	12809340	9.88715e-12	12773338	12886441	114	87	5	rs1893217;rs80262450;rs7234029;rs2292759;rs2847266	1	rs1893217	NA	18:12809340:A:G	18	12809340	A	G	0.1412	9.88715e-12	1	rs1893217	30	PTPN2	0	intronic	10.41	NA	1	4	1	0	0
rs1990760	8	2:163124051:C:T	2	163124051	1.63516e-16	163110536	163326297	12	11	4	rs1990760;rs17715343;rs7587426;rs984971	1	rs1990760	NA	2:163124051:C:T	2	163124051	C	T	0.3946	1.63516e-16	1	rs1990760	8	IFIH1	0	exonic	15.24	7	4	15	1	0	0
rs2021511	27	16:11344903:C:T	16	11344903	1.43851e-09	11344903	11443183	20	16	1	rs2021511	1	rs2021511	NA	16:11344903:C:T	16	11344903	C	T	0.2962	1.43851e-09	1	rs2021511	27	RMI2	0	intronic	2.068	NA	4	15	1	0	0
rs2688608	20	10:75658349:G:T	10	75658349	1.94322e-11	75468870	75694826	118	93	1	rs2688608	1	rs2688608	NA	10:75658349:G:T	10	75658349	G	T	0.4185	1.94322e-11	1	rs2688608	20	PLAU	10585	intergenic	1.653	NA	5	15	0	0	0
rs296521	3	1:200881172:A:C	1	200881172	3.76709e-09	200881172	200967490	29	22	1	rs296521	1	rs296521	NA	1:200881172:A:C	1	200881172	C	A	0.4702	3.76709e-09	1	rs296521	3	C1orf106	0	exonic	10.36	NA	4	15	1	0	0
rs3024493	4	1:206943968:A:C	1	206943968	4.11071e-22	206829960	207026688	47	40	9	rs3024493;rs6676671;rs12145973;rs61815610;rs61815628;rs28394820;rs11119389;rs11119451;rs2243198	2	rs3024493;rs2243198	NA	1:206943968:A:C	1	206943968	C	A	0.166	4.11071e-22	1	rs3024493	4	IL10	0	intronic	7.722	NA	1	7	1	0	0
rs33980500	16	6:111913262:C:T	6	111913262	1.01384e-13	111493953	111942781	100	82	4	rs33980500;rs35815577;rs7741847;rs9481167	1	rs33980500	NA	6:111913262:C:T	6	111913262	C	T	0.08549	1.01384e-13	1	rs33980500	16	TRAF3IP2-AS1:TRAF3IP2	00:00:00	exonic	27.8	4	2	5	1	0	0
rs35452057	31	19:10573816:A:G	19	10573816	2.56983e-13	10397230	10621108	82	57	7	rs2129944;rs142770866;rs140735577;rs35452057;rs75407602;rs281423;rs34536443	3	rs2129944;rs142770866;rs35452057	NA	19:10573816:A:G	19	10573816	G	A	0.1551	2.56983e-13	1	rs35452057	31	PDE4A	0	intronic	1.763	7	4	5	1	0	0
rs6119248	32	20:31049399:A:G	20	31049399	2.43432e-08	30701403	31091206	108	78	1	rs6119248	1	rs6119248	NA	20:31049399:A:G	20	31049399	A	G	0.3628	2.43432e-08	1	rs6119248	32	C20orf112	0	intronic	1.663	6	4	5	1	0	0
rs62143001	5	2:25288675:A:G	2	25288675	6.65607e-10	25138040	25340610	72	61	1	rs62143001	1	rs62143001	NA	2:25288675:A:G	2	25288675	G	A	0.4642	6.65607e-10	1	rs62143001	5	EFR3B	0	intronic	10.72	5	5	15	1	0	0
rs696	26	14:35871093:C:T	14	35871093	4.64278e-09	35865308	35871217	3	2	1	rs696	1	rs696	NA	14:35871093:C:T	14	35871093	C	T	0.3907	4.64278e-09	1	rs696	26	NFKBIA	0	UTR3	9.916	NA	1	3	1	0	0
rs7222154	29	17:38089973:A:G	17	38089973	5.31384e-10	37902887	38126231	179	133	3	rs7222154;rs12603481;rs907092	1	rs7222154	NA	17:38089973:A:G	17	38089973	A	G	0.4195	5.31384e-10	1	rs7222154	29	RP11-387H17.4	0	ncRNA_intronic	0.13	7	5	15	1	0	0
rs74630264	28	16:27316975:A:G	16	27316975	9.60994e-10	27280881	27398042	8	6	2	rs74630264;rs76715626	1	rs74630264	NA	16:27316975:A:G	16	27316975	G	A	0.0338	9.60994e-10	1	rs74630264	28	IL4R	8013	intergenic	0.476	5	2	15	1	0	0
rs78951062	10	5:40323887:A:C	5	40323887	4.647e-09	40308865	40623346	125	104	3	rs78951062;rs78059847;rs1354673	2	rs78951062;rs1354673	NA	5:40323887:A:C	5	40323887	C	A	0.1779	4.647e-09	1	rs78951062	10	AC108105.1	3369	intergenic	0.863	7	5	15	0	0	0
rs7986796	24	13:40351064:G:T	13	40351064	9.92562e-09	40233181	40368601	65	54	1	rs7986796	1	rs7986796	NA	13:40351064:G:T	13	40351064	G	T	0.3698	9.92562e-09	1	rs7986796	24	COG6	0	intronic	1.865	1f	2	15	1	0	0
rs10051765	26	5:176799992:C:T	5	176799992	4.49976e-14	176738538	176822512	72	59	4	rs10051765;rs10866705;rs35582636;rs7713145	1	rs10051765	NA	5:176799992:C:T	5	176799992	T	C	0.34	4.49976e-14	1	rs10051765	26	RGS14	389	downstream	3.241	6	1	5	1	0	0
rs10175070	15	2:228670575:A:G	2	228670575	3.1346e-08	228670387	228672579	5	5	1	rs10175070	1	rs10175070	NA	2:228670575:A:G	2	228670575	G	A	0.2435	3.1346e-08	1	rs10175070	15	AC073065.3	1153	intergenic	3.399	2c	1	15	1	0	0
rs10195800	10	2:61223666:C:T	2	61223666	1.16993e-22	60642782	61851845	708	526	15	rs72809421;rs72803485;rs116781238;rs10195800;rs10181042;rs2564118;rs34318179;rs12713433;rs1729672;rs35812145;rs35400273;rs71420376;rs7562347;rs6545846;rs2694635	3	rs72809421;rs10195800;rs6545846	NA	2:61223666:C:T	2	61223666	C	T	0.2346	1.16993e-22	1	rs10195800	10	PUS10	0	intronic	0.345	7	4	15	1	0	0
rs10440832	27	6:20687802:A:G	6	20687802	5.21054e-15	20621238	21008739	97	80	8	rs10440832;rs55933147;rs13216165;rs6928012;rs2223621;rs7758612;rs4712520;rs4712564	2	rs10440832;rs4712564	NA	6:20687802:A:G	6	20687802	G	A	0.1829	5.21054e-15	1	rs10440832	27	CDKAL1	0	intronic	0.269	4	5	15	1	0	0
rs10781507	37	9:139272058:A:G	9	139272058	4.31645e-12	139257147	139316601	56	47	1	rs10781507	1	rs10781507	NA	9:139272058:A:G	9	139272058	A	G	0.3956	4.31645e-12	1	rs10781507	37	SNAPC4	0	exonic	0.265	1b	3	5	1	0	0
rs11190134	42	10:101282200:A:G	10	101282200	3.39219e-16	101271789	101322423	96	85	5	rs11190134;rs6584283;rs10883369;rs989979;rs7080361	1	rs11190134	NA	10:101282200:A:G	10	101282200	G	A	0.3847	3.39219e-16	1	rs11190134	42	RP11-129J12.2	3906	intergenic	2.711	4	5	13	0	0	0
rs11209026	2	1:67705958:A:G	1	67705958	2.30311e-48	66123108	67785747	394	314	25	rs142608499;rs183244853;rs145411391;rs187620339;rs17129469;rs112802209;rs78781846;rs11810083;rs10489632;rs61779787;rs115635286;rs6656929;rs6588249;rs12743974;rs1343151;rs35427944;rs12033764;rs10889679;rs11578380;rs11209026;rs78248396;rs72676005;rs77138986;rs72676064;rs10889680	7	rs142608499;rs17129469;rs78781846;rs6656929;rs35427944;rs11209026;rs10889680	NA	1:67705958:A:G	1	67705958	G	A	0.06163	2.30311e-48	1	rs11209026	2	IL23R	0	exonic	26.5	7	5	15	1	0	0
rs11618582	49	13:40368444:A:G	13	40368444	7.52897e-09	40233181	40384943	82	69	1	rs11618582	1	rs11618582	NA	13:40368444:A:G	13	40368444	A	G	0.338	7.52897e-09	1	rs11618582	49	COG6	2641	intergenic	4.969	7	5	15	1	0	0
rs11710037	18	3:49675334:C:G	3	49675334	1.65879e-10	49385350	49731861	142	100	1	rs11710037	1	rs11710037	NA	3:49675334:C:G	3	49675334	C	G	0.331	1.65879e-10	1	rs11710037	18	BSN	0	intronic	0.688	5	5	15	1	0	0
rs117136834	50	13:40826366:A:G	13	40826366	7.90064e-12	40796152	40854251	25	19	2	rs117136834;rs2015360	1	rs117136834	NA	13:40826366:A:G	13	40826366	G	A	0.03976	7.90064e-12	1	rs117136834	50	RNY3P9	25296	intergenic	7.934	6	5	15	0	0	0
rs11741255	22	5:131811182:A:G	5	131811182	1.44169e-27	129630225	132138164	715	594	26	rs7701967;rs11746464;rs1910030;rs11741255;rs13165038;rs17772583;rs35149731;rs13153324;rs7716474;rs10052046;rs4705927;rs7705189;rs156109;rs270613;rs4705934;rs6897597;rs3857440;rs6894249;rs10066660;rs11746729;rs803140;rs803137;rs847;rs1295683;rs734244;rs809123	4	rs7701967;rs11741255;rs10066660;rs809123	NA	5:131811182:A:G	5	131811182	G	A	0.3797	1.44169e-27	1	rs11741255	22	C5orf56	0	intronic	4.69	5	2	7	1	0	0
rs11757605	28	6:21888181:A:G	6	21888181	2.43684e-09	21859731	22114113	35	23	2	rs11757605;rs1736509	2	rs11757605;rs1736509	NA	6:21888181:A:G	6	21888181	G	A	0.17	2.43684e-09	1	rs11757605	28	CASC15	0	ncRNA_intronic	10.92	4	2	15	0	0	0
rs11922386	17	3:18704284:C:G	3	18704284	2.46628e-08	18610179	18706858	38	32	1	rs11922386	1	rs11922386	NA	3:18704284:C:G	3	18704284	G	C	0.4334	2.46628e-08	1	rs11922386	17	AC144521.1	0	ncRNA_intronic	0.52	7	5	15	0	0	0
rs11949375	23	5:150202980:C:T	5	150202980	7.08801e-09	150169843	150338714	245	190	1	rs11949375	1	rs11949375	NA	5:150202980:C:T	5	150202980	T	C	0.1044	7.08801e-09	1	rs11949375	23	IRGM	23104	intergenic	0.109	7	9	15	0	0	0
rs1250551	40	10:81059335:G:T	10	81059335	1.32589e-16	81032532	81067480	55	44	3	rs1250551;rs2802372;rs1250560	1	rs1250551	NA	10:81059335:G:T	10	81059335	G	T	0.3111	1.32589e-16	1	rs1250551	40	ZMIZ1	0	intronic	0.764	2b	2	4	1	0	0
rs1260326	9	2:27730940:C:T	2	27730940	9.74141e-09	27598097	27752871	18	13	1	rs1260326	1	rs1260326	NA	2:27730940:C:T	2	27730940	T	C	0.4105	9.74141e-09	1	rs1260326	9	GCKR	0	exonic	13.22	5	5	15	1	0	0
rs13122573	20	4:123273766:C:T	4	123273766	2.60702e-09	122984633	123555178	66	56	1	rs13122573	1	rs13122573	NA	4:123273766:C:T	4	123273766	C	T	0.1551	2.60702e-09	1	rs13122573	20	KIAA1109	0	intronic	1.675	7	4	4	1	0	0
rs13426106	16	2:231113499:A:G	2	231113499	4.2592e-08	231083171	231171423	44	41	1	rs13426106	1	rs13426106	NA	2:231113499:A:G	2	231113499	G	A	0.166	4.2592e-08	1	rs13426106	16	SP140	0	intronic	0.01	7	4	15	1	0	0
rs141508079	12	2:102944191:A:G	2	102944191	3.0836e-09	102610642	103092503	130	114	3	rs2310173;rs141508079;rs1420101	2	rs2310173;rs141508079	NA	2:102944191:A:G	2	102944191	A	G	0.1769	3.0836e-09	1	rs141508079	12	IL1RL1:IL18R1	00:00:00	intronic	10.47	6	14	15	1	0	0
rs142770866	57	19:10525372:A:G	19	10525372	1.49943e-17	10397230	10662236	83	59	8	rs34536443;rs35452057;rs75407602;rs2129944;rs142770866;rs10416073;rs140735577;rs74908652	3	rs34536443;rs2129944;rs142770866	NA	19:10525372:A:G	19	10525372	G	A	0.08549	1.49943e-17	1	rs142770866	57	CDC37	0	intronic	0.236	5	5	14	1	0	0
rs149256681	33	7:5500455:C:T	7	5500455	1.31526e-88	3645543	6951567	573	362	96	rs182928029;rs139120596;rs144054179;rs117954350;rs118099935;rs144083408;rs150270918;rs117303296;rs116929608;rs12536069;rs117420005;rs75795585;rs191455063;rs138442174;rs77102443;rs57882523;rs62451399;rs58531717;rs117755485;rs77942100;rs74302767;rs117328360;rs74183856;rs111650998;rs142259826;rs117920046;rs61197566;rs12672490;rs34693947;rs79032618;rs181316459;rs145569777;rs61732321;rs7805568;rs69661…	37	rs182928029;rs117303296;rs116929608;rs191455063;rs138442174;rs57882523;rs62451399;rs58531717;rs117755485;rs117920046;rs61732321;rs7805568;rs78821372;rs146284571;rs13232254;rs13235381;rs62441082;rs139805598;rs4436028;rs10807943;rs34022406;rs73054067;rs4458770;rs12667469;rs62443225;rs62441000;rs149256681;rs34522006;rs73052548;rs28594813;rs145328288;rs62453594;rs7456581;rs111910888;rs77813022;rs1500…	NA	7:5500455:C:T	7	5500455	T	C	0.00497	1.31526e-88	1	rs149256681	33	FBXL18	0	intronic	0.493	6	1	15	1	0	0
rs17449853	41	10:90790466:C:T	10	90790466	5.22492e-09	90790466	90813135	17	14	1	rs17449853	1	rs17449853	NA	10:90790466:C:T	10	90790466	T	C	0.08151	5.22492e-09	1	rs17449853	41	RP11-399O19.9	13649	intergenic	2.113	7	2	5	0	0	0
rs17523802	1	1:8021740:A:G	1	8021740	7.64308e-09	7969507	8273392	148	121	2	rs17523802;rs6687168	2	rs17523802;rs6687168	NA	1:8021740:A:G	1	8021740	G	A	0.159	7.64308e-09	1	rs17523802	1	PARK7	0	UTR5	10.74	3a	1	1	1	0	0
rs1905338	55	17:40582273:A:G	17	40582273	8.08041e-09	40492373	40686342	78	60	3	rs1905338;rs7216516;rs2128786	1	rs1905338	NA	17:40582273:A:G	17	40582273	G	A	0.3966	8.08041e-09	1	rs1905338	55	PTRF	6737	intergenic	7.633	4	5	15	1	0	0
rs1990760	13	2:163124051:C:T	2	163124051	7.04197e-15	162992004	163326297	15	14	5	rs1990760;rs17715343;rs7587426;rs2068330;rs78456138	2	rs1990760;rs78456138	NA	2:163124051:C:T	2	163124051	C	T	0.3946	7.04197e-15	1	rs1990760	13	IFIH1	0	exonic	15.24	7	4	15	1	0	0
rs2021511	52	16:11344903:C:T	16	11344903	8.61135e-14	11343942	11443183	49	41	2	rs2021511;rs415595	1	rs2021511	NA	16:11344903:C:T	16	11344903	C	T	0.2962	8.61135e-14	1	rs2021511	52	RMI2	0	intronic	2.068	NA	4	15	1	0	0
rs2111057	47	12:68501279:A:C	12	68501279	5.17645e-10	68476749	68508276	58	49	1	rs2111057	1	rs2111057	NA	12:68501279:A:C	12	68501279	A	C	0.4026	5.17645e-10	1	rs2111057	47	IFNG-AS1	0	ncRNA_intronic	1.298	6	5	15	0	0	0
rs2430189	32	6:139825880:C:T	6	139825880	3.03927e-08	139824992	139844268	38	20	2	rs2430189;rs4896469	1	rs2430189	NA	6:139825880:C:T	6	139825880	T	C	0.4791	3.03927e-08	1	rs2430189	32	RP11-12A2.3	31687	intergenic	0.423	6	5	15	0	0	0
rs2488389	3	1:197631141:A:G	1	197631141	1.25462e-09	197342380	197827444	74	60	2	rs2488389;rs76004643	1	rs2488389	NA	1:197631141:A:G	1	197631141	G	A	0.1958	1.25462e-09	1	rs2488389	3	DENND1B	0	intronic	0.238	NA	5	15	1	0	0
rs2524299	44	11:61604782:A:T	11	61604782	4.57266e-09	61573540	61616012	16	15	2	rs2524299;rs174570	1	rs2524299	NA	11:61604782:A:T	11	61604782	A	T	0.1521	4.57266e-09	1	rs2524299	44	FADS2	0	intronic	1.311	5	2	5	1	0	0
rs2675671	39	10:75632760:C:T	10	75632760	3.59076e-13	75409967	75694826	132	104	2	rs2675671;rs11000746	1	rs2675671	NA	10:75632760:C:T	10	75632760	C	T	0.4215	3.59076e-13	1	rs2675671	39	CAMK2G	0	exonic	12.54	NA	1	7	1	0	0
rs28998802	54	17:26124908:A:G	17	26124908	1.35664e-08	26124908	26124908	1	1	1	rs28998802	1	rs28998802	NA	17:26124908:A:G	17	26124908	G	A	0.159	1.35664e-08	1	rs28998802	54	NOS2	0	intronic	0.517	NA	5	14	1	0	0
rs3024505	6	1:206939904:A:G	1	206939904	3.9731e-23	206866387	207174432	37	31	7	rs3024505;rs6676671;rs12145973;rs61815610;rs61815628;rs2243198;rs148022887	2	rs3024505;rs2243198	NA	1:206939904:A:G	1	206939904	G	A	0.168	3.9731e-23	1	rs3024505	6	IL10	1042	intergenic	0.547	NA	2	7	1	0	0
rs3116493	14	2:204589281:G:T	2	204589281	7.1577e-09	204585502	204649276	57	49	1	rs3116493	1	rs3116493	NA	2:204589281:G:T	2	204589281	G	T	0.2634	7.1577e-09	1	rs3116493	14	CD28	0	intronic	11.04	7	5	15	1	0	0
rs33980500	30	6:111913262:C:T	6	111913262	1.25073e-22	111412919	112107310	241	189	12	rs33980500;rs35815577;rs9487679;rs6568689;rs13200059;rs76931937;rs190245;rs465782;rs34288099;rs7741847;rs9481167;rs367254	2	rs33980500;rs367254	NA	6:111913262:C:T	6	111913262	C	T	0.08549	1.25073e-22	1	rs33980500	30	TRAF3IP2-AS1:TRAF3IP2	00:00:00	exonic	27.8	4	2	5	1	0	0
rs35650485	5	1:200842006:C:G	1	200842006	4.31559e-09	200671993	200967490	125	90	5	rs35650485;rs7517998;rs6427859;rs10800747;rs296521	2	rs35650485;rs10800747	NA	1:200842006:C:G	1	200842006	C	G	0.3877	4.31559e-09	1	rs35650485	5	GPR25	76	upstream	2.382	5	2	13	1	0	0
rs35819975	60	21:40459532:C:G	21	40459532	9.07377e-10	40458508	40468838	26	21	2	rs35819975;rs2836884	1	rs35819975	NA	21:40459532:C:G	21	40459532	G	C	0.335	9.07377e-10	1	rs35819975	60	RPL23AP12	39961	intergenic	3.903	5	1	15	0	0	0
rs35828468	21	5:40318425:C:T	5	40318425	2.49513e-12	40289738	40623346	371	299	6	rs35828468;rs78951062;rs6880778;rs6890667;rs78059847;rs13163402	3	rs35828468;rs78951062;rs13163402	NA	5:40318425:C:T	5	40318425	C	T	0.1471	2.49513e-12	1	rs35828468	21	AC108105.1	1994	intergenic	1.35	7	5	15	0	0	0
rs3767747	4	1:198664102:A:G	1	198664102	1.30271e-08	198634997	198664102	12	11	1	rs3767747	1	rs3767747	NA	1:198664102:A:G	1	198664102	G	A	0.1789	1.30271e-08	1	rs3767747	4	PTPRC	0	UTR3	0.506	6	4	15	1	0	0
rs4574921	36	9:117538334:C:T	9	117538334	1.07052e-11	117538334	117553249	4	4	1	rs4574921	1	rs4574921	NA	9:117538334:C:T	9	117538334	C	T	0.2664	1.07052e-11	1	rs4574921	36	TNFSF15	8580	intergenic	6.893	2b	5	15	1	0	0
rs4704727	24	5:156380067:G:T	5	156380067	3.34746e-10	156367092	156482101	32	26	1	rs4704727	1	rs4704727	NA	5:156380067:G:T	5	156380067	T	G	0.331	3.34746e-10	1	rs4704727	24	TIMD4	0	intronic	2.12	6	5	15	1	0	0
rs6141314	58	20:31093514:A:G	20	31093514	4.93219e-10	30701403	31473182	301	215	4	rs6141314;rs6058809;rs11907740;rs6119248	1	rs6141314	NA	20:31093514:A:G	20	31093514	G	A	0.2177	4.93219e-10	1	rs6141314	58	C20orf112	0	intronic	0.865	7	2	15	1	0	0
rs62099360	56	18:12870175:A:C	18	12870175	3.51273e-10	12773338	12886441	115	89	6	rs2847266;rs12967678;rs8096138;rs7234029;rs2292759;rs62099360	2	rs2847266;rs62099360	NA	18:12870175:A:C	18	12870175	A	C	0.0338	3.51273e-10	1	rs62099360	56	PTPN2	0	intronic	1.767	7	5	15	1	0	0
rs6762648	19	3:188400858:A:T	3	188400858	7.24182e-15	188398642	188404669	22	21	1	rs6762648	1	rs6762648	NA	3:188400858:A:T	3	188400858	T	A	0.2107	7.24182e-15	1	rs6762648	19	LPP	0	intronic	4.341	2c	2	15	1	0	0
rs6887695	25	5:158822645:C:G	5	158822645	1.78653e-39	158523522	158863249	235	191	21	rs9313808;rs918518;rs270661;rs62378712;rs2421046;rs2853696;rs1433048;rs2546890;rs6556416;rs6887695;rs75929053;rs6894567;rs138384115;rs113630578;rs56167332;rs10476295;rs10866712;rs72802196;rs12653520;rs10515802;rs12188300	5	rs9313808;rs6887695;rs113630578;rs56167332;rs10515802	NA	5:158822645:C:G	5	158822645	G	C	0.341	1.78653e-39	1	rs6887695	25	AC008697.1	32802	intergenic	0.585	7	5	15	0	0	0
rs696	51	14:35871093:C:T	14	35871093	7.89073e-11	35865308	35871217	3	2	1	rs696	1	rs696	NA	14:35871093:C:T	14	35871093	C	T	0.3907	7.89073e-11	1	rs696	51	NFKBIA	0	UTR3	9.916	NA	1	3	1	0	0
rs7007074	34	8:129566898:C:T	8	129566898	1.16795e-10	129492598	129571140	105	92	4	rs7007074;rs6470633;rs7814134;rs1516982	1	rs7007074	NA	8:129566898:C:T	8	129566898	C	T	0.08946	1.16795e-10	1	rs7007074	34	RP11-89M16.1	0	ncRNA_intronic	10.81	5	2	15	0	0	0
rs7117768	46	11:128383924:C:G	11	128383924	1.1725e-09	128380974	128396738	9	6	1	rs7117768	1	rs7117768	NA	11:128383924:C:G	11	128383924	C	G	0.2445	1.1725e-09	1	rs7117768	46	ETS1	0	intronic	4.138	7	1	5	1	0	0
rs72805521	11	2:62638839:C:T	2	62638839	3.51895e-10	62554489	62679582	30	26	5	rs72805521;rs4671422;rs6723856;rs10865332;rs6751469	1	rs72805521	NA	2:62638839:C:T	2	62638839	C	T	0.2575	3.51895e-10	1	rs72805521	11	AC093159.1	51422	intergenic	2.474	4	2	7	0	0	0
rs7310615	48	12:111865049:C:G	12	111865049	3.28949e-13	111826477	112906415	32	23	3	rs7310615;rs4766897;rs11066301	2	rs7310615;rs11066301	NA	12:111865049:C:G	12	111865049	C	G	0.4652	3.28949e-13	1	rs7310615	48	SH2B3	0	intronic	1.045	7	4	5	1	0	0
rs738127	61	22:21968221:A:G	22	21968221	1.49297e-13	21910280	21985094	113	85	2	rs738127;rs710177	1	rs738127	NA	22:21968221:A:G	22	21968221	G	A	0.1938	1.49297e-13	1	rs738127	61	UBE2L3	0	intronic	3.244	1f	4	4	1	0	0
rs74630264	53	16:27316975:A:G	16	27316975	4.63396e-11	27280881	27398042	8	6	2	rs74630264;rs76715626	1	rs74630264	NA	16:27316975:A:G	16	27316975	G	A	0.0338	4.63396e-11	1	rs74630264	53	IL4R	8013	intergenic	0.476	5	2	15	1	0	0
rs7544869	7	1:234734290:A:T	1	234734290	9.34578e-09	234725135	234735855	8	6	1	rs7544869	1	rs7544869	NA	1:234734290:A:T	1	234734290	A	T	0.4543	9.34578e-09	1	rs7544869	7	U8	5141	intergenic	3.662	6	5	15	1	0	0
rs7578575	8	2:25488819:A:T	2	25488819	8.13664e-11	25075281	25506107	207	169	3	rs62143001;rs6756609;rs7578575	2	rs62143001;rs7578575	NA	2:25488819:A:T	2	25488819	T	A	0.329	8.13664e-11	1	rs7578575	8	DNMT3A	0	intronic	9.002	5	4	5	1	0	0
rs77531520	43	11:36432445:C:T	11	36432445	3.10916e-12	36418689	36437868	29	27	2	rs77531520;rs59943655	1	rs77531520	NA	11:36432445:C:T	11	36432445	C	T	0.03082	3.10916e-12	1	rs77531520	43	PRR5L	0	intronic	0.805	5	2	7	1	0	0
rs7766634	29	6:106489831:A:T	6	106489831	4.64476e-09	106461205	106502632	15	10	1	rs7766634	1	rs7766634	NA	6:106489831:A:T	6	106489831	T	A	0.4861	4.64476e-09	1	rs7766634	29	PRDM1	44363	intergenic	3.865	6	5	15	0	0	0
rs7856912	35	9:5184449:A:G	9	5184449	2.29792e-10	4980756	5268264	449	381	2	rs7856912;rs36051895	1	rs7856912	NA	9:5184449:A:G	9	5184449	G	A	0.2535	2.29792e-10	1	rs7856912	35	INSL6	0	intronic	3.976	7	5	15	1	0	0
rs7922082	38	10:64562588:C:T	10	64562588	7.12809e-10	64389552	64631897	161	136	8	rs10761659;rs10761656;rs7922082;rs10822073;rs224136;rs137999960;rs61865877;rs10822060	3	rs10761659;rs7922082;rs10822060	NA	10:64562588:C:T	10	64562588	T	C	0.1392	7.12809e-10	1	rs7922082	38	RP11-436D10.3	0	ncRNA_intronic	1.607	7	5	15	1	0	0
rs7936323	45	11:76293758:A:G	11	76293758	3.85651e-20	76125116	76302073	127	110	3	rs7936323;rs7938856;rs10899231	1	rs7936323	NA	11:76293758:A:G	11	76293758	G	A	0.4682	3.85651e-20	1	rs7936323	45	RP11-672A2.7	8308	intergenic	0.699	7	5	15	0	0	0
rs909333	59	20:62270637:G:T	20	62270637	9.70587e-11	62270637	62323006	31	24	1	rs909333	1	rs909333	NA	20:62270637:G:T	20	62270637	T	G	0.2068	9.70587e-11	1	rs909333	59	STMN3	423	downstream	1.201	4	1	5	1	0	0
rs928722	31	6:137973832:C:T	6	137973832	6.58056e-09	137959235	138006504	9	7	1	rs928722	1	rs928722	NA	6:137973832:C:T	6	137973832	C	T	0.17	6.58056e-09	1	rs928722	31	RP11-95M15.1	20764	intergenic	2.704	6	5	9	0	0	0

## Sheet: Supplementary Table S5
Supplementary Table S5. The annotation in fuma bassed on the result of MAGMA
GENE	CHR	START	STOP	NSNPS	NPARAM	N	ZSTAT	P	SYMBOL	FDR
ENSG00000197785	1	1447531	1470067	103	20	407876	4.5605	2.551e-06	ATAD3A	0.0474409
ENSG00000116288	1	8014351	8045565	83	18	407876	4.7658	9.4059e-07	PARK7	0.0174922
ENSG00000116285	1	8064464	8086368	42	10	407876	4.6434	1.714e-06	ERRFI1	0.0318753
ENSG00000203963	1	67557848	67697536	499	42	407876	8.3339	3.9122e-17	C1orf141	7.27552e-13
ENSG00000162594	1	67632083	67725662	296	35	407876	7.9131	1.2558e-15	IL23R	2.33541e-11
ENSG00000173110	1	161494036	161496681	10	5	407876	5.104	1.6625e-07	HSPA6	0.00309175
ENSG00000081237	1	198607801	198726545	348	36	407876	5.0778	1.9096e-07	PTPRC	0.00355128
ENSG00000118200	1	200708686	200829832	306	28	407876	5.6379	8.6076e-09	CAMSAP2	0.000160076
ENSG00000136634	1	206940947	206945839	19	7	407876	6.2616	1.9053e-10	IL10	3.54329e-06
ENSG00000138031	2	25042038	25142708	402	27	407876	5.5345	1.5605e-08	ADCY3	0.000290206
ENSG00000084710	2	25264999	25378243	293	32	407876	5.0768	1.9197e-07	EFR3B	0.00357007
ENSG00000119772	2	25455845	25565459	240	53	407876	5.628	9.1152e-09	DNMT3A	0.000169515
ENSG00000162924	2	61108656	61158745	89	28	407876	7.7451	4.774e-15	REL	8.87821e-11
ENSG00000162927	2	61167357	61245394	170	36	407876	6.9536	1.7807e-12	PUS10	3.31157e-08
ENSG00000162928	2	61244360	61279125	74	20	407876	7.4259	5.6011e-14	PEX13	1.04164e-09
ENSG00000162929	2	61293006	61391960	267	26	407876	6.7584	6.9738e-12	KIAA1841	1.29692e-07
ENSG00000237651	2	61372243	61391964	87	9	407876	4.9833	3.1254e-07	C2orf74	0.00581231
ENSG00000173209	2	61404553	61418338	34	12	407876	4.8962	4.8849e-07	AHSA2	0.00908445
ENSG00000115464	2	61414598	61697904	768	38	407876	5.2633	7.073e-08	USP34	0.00131537
ENSG00000115604	2	102927989	103015218	400	26	407876	4.5709	2.4278e-06	IL18R1	0.0451498
ENSG00000178562	2	204571198	204603635	91	16	407876	5.1921	1.0394e-07	CD28	0.00193297
ENSG00000127837	2	219128850	219134980	14	6	407876	4.9377	3.9533e-07	AAMP	0.00735195
ENSG00000127838	2	219135115	219211516	212	18	407876	4.7756	8.9587e-07	PNKD	0.0166605
ENSG00000135926	2	219138915	219157309	55	5	407876	4.5877	2.2409e-06	TMBIM1	0.041674
ENSG00000178035	3	49061758	49066841	8	5	407876	4.9286	4.1402e-07	IMPDH2	0.00769953
ENSG00000233276	3	49394609	49396033	2	1	407876	5.2357	8.2165e-08	GPX1	0.00152802
ENSG00000067560	3	49396578	49450431	107	16	407876	4.6253	1.87e-06	RHOA	0.0347764
ENSG00000145022	3	49449639	49453908	10	5	407876	5.0531	2.173e-07	TCTA	0.00404113
ENSG00000145020	3	49454211	49460186	8	3	407876	4.5842	2.2789e-06	AMT	0.0423807
ENSG00000145029	3	49460379	49466759	7	4	407876	5.5299	1.6023e-08	NICN1	0.00029798
ENSG00000173402	3	49506146	49573048	128	17	407876	5.2118	9.352e-08	DAG1	0.00173919
ENSG00000164061	3	49591922	49708978	196	23	407876	6.0099	9.2824e-10	BSN	1.72625e-05
ENSG00000164062	3	49711435	49721396	8	3	407876	6.1049	5.144e-10	APEH	9.5663e-06
ENSG00000173531	3	49721380	49726934	7	4	407876	6.1982	2.8558e-10	MST1	5.31093e-06
ENSG00000145012	3	187871072	188608460	2527	258	407876	7.4098	6.323e-14	LPP	1.17589e-09
ENSG00000164113	4	123300121	123350957	143	26	407876	4.9089	4.579e-07	ADAD1	0.00851557
ENSG00000109471	4	123372625	123377880	10	5	407876	5.5976	1.0867e-08	IL2	0.000202094
ENSG00000138684	4	123533783	123542224	21	9	407876	4.9826	3.1365e-07	IL21	0.00583295
ENSG00000164400	5	131409483	131411859	6	3	407876	7.7451	4.774e-15	CSF2	8.87821e-11
ENSG00000072682	5	131527531	131631008	354	32	407876	8.1624	1.6427e-16	P4HA2	3.05493e-12
ENSG00000131435	5	131593364	131609147	56	12	407876	7.6604	9.2704e-15	PDLIM4	1.72402e-10
ENSG00000197208	5	131630136	131679899	177	21	407876	6.3515	1.0658e-10	SLC22A4	1.98207e-06
ENSG00000197375	5	131705444	131731306	117	16	407876	7.1014	6.1745e-13	SLC22A5	1.14827e-08
ENSG00000197536	5	131746328	131811736	213	25	407876	7.6905	7.3275e-15	C5orf56	1.3627e-10
ENSG00000125347	5	131817301	131826490	42	3	407876	7.1428	4.5719e-13	IRF1	8.50236e-09
ENSG00000169194	5	131991955	131996802	12	4	407876	5.9688	1.1952e-09	IL13	2.22271e-05
ENSG00000113520	5	132009678	132018368	20	3	407876	7.2231	2.5413e-13	IL4	4.72606e-09
ENSG00000131437	5	132028320	132073330	123	14	407876	7.4361	5.1847e-14	KIF3A	9.64199e-10
ENSG00000205089	5	132083137	132089856	7	2	407876	4.8386	6.5393e-07	CCNI2	0.0121611
ENSG00000164402	5	132086509	132142933	119	17	407876	5.3558	4.2583e-08	45543	0.000791916
ENSG00000237693	5	150226085	150280298	225	11	407876	5.4109	3.1355e-08	IRGM	0.000583109
ENSG00000113249	5	156456424	156486130	140	22	407876	4.626	1.8635e-06	HAVCR1	0.0346555
ENSG00000145860	5	158584417	158637061	135	28	407876	5.6363	8.6873e-09	RNF145	0.000161558
ENSG00000164332	5	158690089	158713044	51	13	407876	6.7746	6.2361e-12	UBLCP1	1.15973e-07
ENSG00000113302	5	158741791	158757895	39	8	407876	7.7352	5.1625e-15	IL12B	9.6007e-11
ENSG00000169223	5	176758563	176778853	40	10	407876	5.2073	9.5786e-08	LMAN2	0.00178133
ENSG00000169220	5	176784838	176799602	23	7	407876	6.8904	2.7814e-12	RGS14	5.17257e-08
ENSG00000131183	5	176806236	176825849	37	10	407876	5.5989	1.0783e-08	SLC34A1	0.000200531
ENSG00000145996	6	20534688	21232635	2484	105	407876	5.572	1.2591e-08	CDKAL1	0.000234155
ENSG00000173214	6	111580551	111592370	35	13	407876	5.433	2.7704e-08	KIAA1919	0.000515211
ENSG00000009413	6	111620234	111804918	452	35	407876	6.2729	1.7725e-10	REV3L	3.29632e-06
ENSG00000056972	6	111877657	111927481	163	25	407876	6.7445	7.6784e-12	TRAF3IP2	1.42795e-07
ENSG00000136297	7	4945620	4998844	223	29	407876	5.6249	9.2799e-09	MMD2	0.000172578
ENSG00000164638	7	5314000	5346501	187	32	407876	6.666	1.3143e-11	SLC29A4	2.4442e-07
ENSG00000182095	7	5346421	5465045	496	82	407876	8.2919	5.5705e-17	TNRC18	1.03595e-12
ENSG00000155034	7	5470966	5553429	454	54	407876	6.4246	6.6096e-11	FBXL18	1.22919e-06
ENSG00000128604	7	128577666	128590089	48	15	407876	4.5542	2.6288e-06	IRF5	0.0488878
ENSG00000096968	9	4985033	5128183	465	24	407876	5.1546	1.2707e-07	JAK2	0.00236312
ENSG00000120210	9	5131979	5185668	188	11	407876	5.6975	6.0771e-09	INSL6	0.000113016
ENSG00000120211	9	5231419	5235304	8	3	407876	5.7683	4.0048e-09	INSL4	7.44773e-05
ENSG00000181634	9	117546915	117568406	44	18	407876	5.6165	9.7415e-09	TNFSF15	0.000181163
ENSG00000213221	9	139253932	139258241	19	9	407876	4.6604	1.5783e-06	DNLZ	0.0293516
ENSG00000187796	9	139256355	139268133	43	13	407876	6.2081	2.6811e-10	CARD9	4.98604e-06
ENSG00000165684	9	139270029	139293249	97	16	407876	6.5672	2.5634e-11	SNAPC4	4.76715e-07
ENSG00000165689	9	139296377	139305061	62	14	407876	5.3728	3.8766e-08	SDCCAG3	0.000720931
ENSG00000138311	10	64133951	64431771	1097	99	407876	4.7505	1.0148e-06	ZNF365	0.0188722
ENSG00000122877	10	64571756	64679660	410	32	407876	4.5943	2.1709e-06	EGR2	0.0403722
ENSG00000172650	10	75434033	75457639	10	5	407876	4.782	8.6779e-07	AGAP5	0.0161383
ENSG00000214655	10	75545340	75561551	12	7	407876	4.7623	9.5723e-07	ZSWIM8	0.0178016
ENSG00000272916	10	75556272	75571409	18	6	407876	4.7753	8.9725e-07	RP11-574K11.31	0.0166862
ENSG00000166507	10	75561669	75571589	14	6	407876	5.236	8.2039e-08	NDST2	0.00152568
ENSG00000148660	10	75572259	75634343	111	18	407876	5.666	7.3095e-09	CAMK2G	0.000135935
ENSG00000122861	10	75668935	75677255	21	7	407876	5.6005	1.0684e-08	PLAU	0.00019869
ENSG00000222047	10	75669727	75682535	38	11	407876	5.8007	3.3015e-09	C10orf55	6.1398e-05
ENSG00000108175	10	80828792	81076276	987	134	407876	6.5492	2.8918e-11	ZMIZ1	5.37788e-07
ENSG00000119919	10	101292690	101296278	10	4	407876	7.1438	4.5408e-13	NKX2-3	8.44453e-09
ENSG00000135362	11	36317838	36486754	735	84	407876	6.3889	8.3566e-11	PRR5L	1.55408e-06
ENSG00000137492	11	76061000	76092015	66	19	407876	4.9743	3.2744e-07	PRKRIR	0.0060894
ENSG00000134882	13	99853028	100038688	583	40	407876	4.6712	1.497e-06	UBAC2	0.0278397
ENSG00000169508	13	99946784	99959659	30	12	407876	4.8235	7.0547e-07	GPR183	0.0131196
ENSG00000100906	14	35870717	35873955	15	7	407876	5.0122	2.6904e-07	NFKBIA	0.00500334
ENSG00000104147	15	41601466	41624819	67	11	407876	4.658	1.5966e-06	OIP5	0.029692
ENSG00000175643	16	11343476	11445619	503	26	407876	4.9991	2.8794e-07	RMI2	0.00535482
ENSG00000185338	16	11348262	11350036	3	2	407876	5.1878	1.0639e-07	SOCS1	0.00197853
ENSG00000178279	16	11361605	11363390	6	2	407876	4.9887	3.0401e-07	TNP2	0.00565367
ENSG00000168610	17	40465342	40540586	166	18	407876	5.3141	5.3587e-08	STAT3	0.000996557
ENSG00000177469	17	40554470	40575535	82	12	407876	4.6024	2.0887e-06	PTRF	0.0388436
ENSG00000175354	18	12785477	12929642	444	48	407876	6.5692	2.5289e-11	PTPN2	4.703e-07
ENSG00000167807	19	10416103	10426685	39	11	407876	4.7534	9.9993e-07	CTD-2369P2.10	0.0185957
ENSG00000267673	19	10416103	10426691	39	11	407876	4.7534	9.9993e-07	FDX1L	0.0185957
ENSG00000267303	19	10426147	10431354	17	8	407876	5.3981	3.3671e-08	CTD-2369P2.12	0.00062618
ENSG00000105401	19	10501810	10530797	77	16	407876	4.8047	7.751e-07	CDC37	0.0144145
ENSG00000065989	19	10527449	10580305	129	21	407876	5.3482	4.4411e-08	PDE4A	0.000825911
ENSG00000180739	19	10623623	10628607	20	10	407876	5.8909	1.9201e-09	S1PR5	3.57081e-05
ENSG00000101337	20	30697309	30755061	134	15	407876	4.7649	9.4483e-07	TM9SF4	0.017571
ENSG00000101350	20	30865467	30922814	109	16	407876	4.8836	5.208e-07	KIF3B	0.00968532
ENSG00000171456	20	30946155	31027122	140	17	407876	5.1869	1.0693e-07	ASXL1	0.00198858
ENSG00000197183	20	31030862	31172876	312	31	407876	5.7052	5.811e-09	C20orf112	0.000108067
ENSG00000149600	20	31290493	31331803	146	13	407876	4.9232	4.2575e-07	COMMD7	0.00791767
ENSG00000185651	22	21903736	21978323	152	14	407876	7.1656	3.8725e-13	UBE2L3	7.20169e-09
ENSG00000161179	22	21982378	21984353	5	2	407876	7.1055	5.9941e-13	YDJC	1.11472e-08
ENSG00000100321	22	39745930	39781593	141	22	407876	4.5762	2.3678e-06	SYNGR1	0.044034
ENSG00000215915	1	1385069	1405538	89	15	400035	4.6178	1.9393e-06	ATAD3C	0.0360652
ENSG00000197785	1	1447531	1470067	103	20	400035	4.7136	1.217e-06	ATAD3A	0.0226325
ENSG00000203963	1	67557848	67697536	499	42	400035	7.9241	1.1487e-15	C1orf141	2.13624e-11
ENSG00000162594	1	67632083	67725662	296	35	400035	7.8898	1.5138e-15	IL23R	2.81521e-11
ENSG00000118200	1	200708686	200829832	306	28	400035	4.7069	1.2573e-06	CAMSAP2	0.023382
ENSG00000162889	1	206858289	206907628	144	30	400035	5.5364	1.544e-08	MAPKAPK2	0.000287138
ENSG00000136634	1	206940947	206945839	19	7	400035	6.3614	9.9941e-11	IL10	1.8586e-06
ENSG00000138031	2	25042038	25142708	402	27	400035	5.295	5.9494e-08	ADCY3	0.00110641
ENSG00000162924	2	61108656	61158745	89	28	400035	8.0023	6.1062e-16	REL	1.13557e-11
ENSG00000162927	2	61167357	61245394	170	36	400035	6.1094	5e-10	PUS10	9.2985e-06
ENSG00000162928	2	61244360	61279125	74	20	400035	5.866	2.2318e-09	PEX13	4.15048e-05
ENSG00000162929	2	61293006	61391960	267	26	400035	4.7276	1.1359e-06	KIAA1841	0.0211243
ENSG00000178035	3	49061758	49066841	8	5	400035	4.7134	1.2179e-06	IMPDH2	0.0226493
ENSG00000145012	3	187871072	188608460	2527	258	400035	5.7947	3.4226e-09	LPP	6.36501e-05
ENSG00000109471	4	123372625	123377880	10	5	400035	5.074	1.9482e-07	IL2	0.00362307
ENSG00000158985	5	130581186	130734140	301	29	400035	4.739	1.0737e-06	CDC42SE2	0.0199676
ENSG00000164400	5	131409483	131411859	6	3	400035	7.4146	6.1007e-14	CSF2	1.13455e-09
ENSG00000072682	5	131527531	131631008	354	32	400035	7.5058	3.0518e-14	P4HA2	5.67543e-10
ENSG00000131435	5	131593364	131609147	56	12	400035	7.4438	4.8905e-14	PDLIM4	9.09486e-10
ENSG00000197208	5	131630136	131679899	177	21	400035	6.7423	7.795e-12	SLC22A4	1.44964e-07
ENSG00000197375	5	131705444	131731306	117	16	400035	7.0567	8.5282e-13	SLC22A5	1.58599e-08
ENSG00000197536	5	131746328	131811736	213	25	400035	7.3781	8.0269e-14	C5orf56	1.49276e-09
ENSG00000125347	5	131817301	131826490	42	3	400035	6.4617	5.1753e-11	IRF1	9.62451e-07
ENSG00000169194	5	131991955	131996802	12	4	400035	5.7368	4.8231e-09	IL13	8.96952e-05
ENSG00000113520	5	132009678	132018368	20	3	400035	6.9604	1.6969e-12	IL4	3.15572e-08
ENSG00000131437	5	132028320	132073330	123	14	400035	7.0677	7.8776e-13	KIF3A	1.465e-08
ENSG00000205089	5	132083137	132089856	7	2	400035	4.8472	6.2613e-07	CCNI2	0.0116441
ENSG00000164402	5	132086509	132142933	119	17	400035	5.4938	1.9663e-08	45543	0.000365673
ENSG00000145860	5	158584417	158637061	135	28	400035	4.8846	5.1818e-07	RNF145	0.00963659
ENSG00000164332	5	158690089	158713044	51	13	400035	5.9255	1.5569e-09	UBLCP1	2.89537e-05
ENSG00000113302	5	158741791	158757895	39	8	400035	6.9547	1.766e-12	IL12B	3.28423e-08
ENSG00000145996	6	20534688	21232635	2484	105	400035	4.5667	2.4775e-06	CDKAL1	0.0460741
ENSG00000009413	6	111620234	111804918	452	35	400035	4.778	8.8508e-07	REV3L	0.0164598
ENSG00000056972	6	111877657	111927481	163	25	400035	4.8895	5.0539e-07	TRAF3IP2	0.00939874
ENSG00000164638	7	5314000	5346501	187	32	400035	5.6935	6.222e-09	SLC29A4	0.000115711
ENSG00000182095	7	5346421	5465045	496	82	400035	7.5923	1.5711e-14	TNRC18	2.92177e-10
ENSG00000155034	7	5470966	5553429	454	54	400035	6.6649	1.3244e-11	FBXL18	2.46299e-07
ENSG00000091140	7	107531415	107572175	91	12	400035	4.6365	1.7718e-06	DLD	0.0329502
ENSG00000091136	7	107564244	107643700	218	47	400035	4.5727	2.4073e-06	LAMB1	0.0447686
ENSG00000138311	10	64133951	64431771	1097	99	400035	4.8057	7.7089e-07	ZNF365	0.0143362
ENSG00000166507	10	75561669	75571589	14	6	400035	4.5967	2.1461e-06	NDST2	0.039911
ENSG00000148660	10	75572259	75634343	111	18	400035	5.0029	2.8241e-07	CAMK2G	0.00525198
ENSG00000122861	10	75668935	75677255	21	7	400035	5.6008	1.0669e-08	PLAU	0.000198411
ENSG00000222047	10	75669727	75682535	38	11	400035	5.3808	3.7081e-08	C10orf55	0.000689595
ENSG00000119919	10	101292690	101296278	10	4	400035	6.0319	8.1037e-10	NKX2-3	1.50705e-05
ENSG00000135362	11	36317838	36486754	735	84	400035	4.7908	8.3061e-07	PRR5L	0.0154469
ENSG00000104147	15	41601466	41624819	67	11	400035	5.0182	2.608e-07	OIP5	0.0048501
ENSG00000137804	15	41624892	41673248	125	21	400035	4.8825	5.2363e-07	NUSAP1	0.00973795
ENSG00000185338	16	11348262	11350036	3	2	400035	4.9091	4.575e-07	SOCS1	0.00850813
ENSG00000186075	17	38024417	38034149	32	4	400035	5.3531	4.3224e-08	ZPBP2	0.000803837
ENSG00000073605	17	38060848	38076107	59	7	400035	5.2322	8.3747e-08	GSDMB	0.00155744
ENSG00000172057	17	38077294	38083854	10	6	400035	5.8618	2.289e-09	ORMDL3	4.25685e-05
ENSG00000167914	17	38119226	38134019	53	10	400035	5.2686	6.8746e-08	GSDMA	0.00127847
ENSG00000175354	18	12785477	12929642	444	48	400035	6.4113	7.215e-11	PTPN2	1.34177e-06
ENSG00000167807	19	10416103	10426685	39	11	400035	5.3026	5.7092e-08	CTD-2369P2.10	0.00106174
ENSG00000267673	19	10416103	10426691	39	11	400035	5.3026	5.7092e-08	FDX1L	0.00106174
ENSG00000267303	19	10426147	10431354	17	8	400035	5.9203	1.6066e-09	CTD-2369P2.12	2.98779e-05
ENSG00000105401	19	10501810	10530797	77	16	400035	5.2158	9.1514e-08	CDC37	0.00170189
ENSG00000065989	19	10527449	10580305	129	21	400035	5.5797	1.2047e-08	PDE4A	0.000224038
ENSG00000197183	20	31030862	31172876	312	31	400035	5.0865	1.824e-07	C20orf112	0.00339209
ENSG00000101216	20	62218955	62258394	171	21	400035	5.0326	2.4199e-07	GMEB2	0.00450029
ENSG00000205090	1	1470554	1475833	15	7	398663	4.5986	2.1262e-06	TMEM240	0.0395409
ENSG00000215014	1	1510355	1511373	6	2	398663	4.5653	2.4943e-06	AL645728.1	0.0463865
ENSG00000169914	1	20209006	20239438	87	19	398663	4.7518	1.0079e-06	OTUD3	0.0187439
ENSG00000203963	1	67557848	67697536	499	42	398663	5.6063	1.0336e-08	C1orf141	0.000192219
ENSG00000162594	1	67632083	67725662	296	35	398663	6.9681	1.6063e-12	IL23R	2.98724e-08
ENSG00000163362	1	200860176	200884863	80	20	398663	7.7197	5.8287e-15	C1orf106	1.08396e-10
ENSG00000116852	1	200938520	200992828	192	27	398663	6.1094	5e-10	KIF21B	9.2985e-06
ENSG00000081248	1	201008642	201081694	312	51	398663	5.6364	8.6798e-09	CACNA1S	0.000161418
ENSG00000162924	2	61108656	61158745	89	28	398663	5.7573	4.2736e-09	REL	7.94761e-05
ENSG00000162927	2	61167357	61245394	170	36	398663	6.1173	4.759e-10	PUS10	8.85031e-06
ENSG00000162929	2	61293006	61391960	267	26	398663	5.8148	3.0344e-09	KIAA1841	5.64307e-05
ENSG00000115464	2	61414598	61697904	768	38	398663	4.6709	1.4994e-06	USP34	0.0278843
ENSG00000178623	2	241544848	241570676	117	36	398663	7.0573	8.4865e-13	GPR35	1.57823e-08
ENSG00000233276	3	49394609	49396033	2	1	398663	5.5346	1.5596e-08	GPX1	0.000290039
ENSG00000067560	3	49396578	49450431	107	16	398663	4.9864	3.0753e-07	RHOA	0.00571914
ENSG00000145022	3	49449639	49453908	10	5	398663	5.5452	1.4684e-08	TCTA	0.000273078
ENSG00000145029	3	49460379	49466759	7	4	398663	5.5973	1.0883e-08	NICN1	0.000202391
ENSG00000173402	3	49506146	49573048	128	17	398663	5.0691	1.9987e-07	DAG1	0.00371698
ENSG00000164061	3	49591922	49708978	196	23	398663	4.9923	2.9831e-07	BSN	0.00554767
ENSG00000145012	3	187871072	188608460	2527	258	398663	4.8057	7.7124e-07	LPP	0.0143428
ENSG00000153113	5	95860971	96115299	977	86	398663	5.2716	6.7607e-08	CAST	0.00125729
ENSG00000164307	5	96096521	96143803	255	19	398663	5.0185	2.6032e-07	ERAP1	0.00484117
ENSG00000096060	6	35541362	35696360	373	41	398663	4.892	4.9916e-07	FKBP5	0.00928288
ENSG00000180316	6	36210980	36276372	218	49	398663	4.6566	1.6075e-06	PNPLA1	0.0298947
ENSG00000136297	7	4945620	4998844	223	29	398663	6.9256	2.1703e-12	MMD2	4.03611e-08
ENSG00000164638	7	5314000	5346501	187	32	398663	6.7507	7.3563e-12	SLC29A4	1.36805e-07
ENSG00000182095	7	5346421	5465045	496	82	398663	8.3123	4.695e-17	TNRC18	8.73129e-13
ENSG00000155034	7	5470966	5553429	454	54	398663	7.4205	5.8358e-14	FBXL18	1.08528e-09
ENSG00000091138	7	107405912	107443670	111	28	398663	4.8388	6.5302e-07	SLC26A3	0.0121442
ENSG00000091140	7	107531415	107572175	91	12	398663	4.5664	2.4813e-06	DLD	0.0461447
ENSG00000096968	9	4985033	5128183	465	24	398663	5.5256	1.6422e-08	JAK2	0.0003054
ENSG00000268155	9	5077163	5084580	22	6	398663	5.0452	2.2647e-07	AL161450.1	0.00421166
ENSG00000213221	9	139253932	139258241	19	9	398663	5.0821	1.8668e-07	DNLZ	0.00347169
ENSG00000187796	9	139256355	139268133	43	13	398663	6.7446	7.6738e-12	CARD9	1.4271e-07
ENSG00000165684	9	139270029	139293249	97	16	398663	6.926	2.1643e-12	SNAPC4	4.02495e-08
ENSG00000165689	9	139296377	139305061	62	14	398663	6.9803	1.4724e-12	SDCCAG3	2.73822e-08
ENSG00000165688	9	139305110	139318213	45	11	398663	5.222	8.8524e-08	PMPCA	0.00164628
ENSG00000148384	9	139323071	139334274	52	11	398663	5.6672	7.2582e-09	INPP5E	0.000134981
ENSG00000148396	9	139334549	139372141	120	25	398663	4.9356	3.9958e-07	SEC16A	0.00743099
ENSG00000196366	9	139377947	139380518	5	3	398663	5.2702	6.8141e-08	C9orf163	0.00126722
ENSG00000148400	9	139388896	139440314	198	42	398663	5.1342	1.4167e-07	NOTCH1	0.00263464
ENSG00000107968	10	30722866	30750762	68	13	398663	5.4901	2.0089e-08	MAP3K8	0.000373595
ENSG00000119919	10	101292690	101296278	10	4	398663	6.6663	1.312e-11	NKX2-3	2.43993e-07
ENSG00000169508	13	99946784	99959659	30	12	398663	4.7559	9.8798e-07	GPR183	0.0183735
ENSG00000189067	16	11641853	11730237	420	51	398663	4.7418	1.059e-06	LITAF	0.0196942
ENSG00000186075	17	38024417	38034149	32	4	398663	5.3362	4.7446e-08	ZPBP2	0.000882353
ENSG00000073605	17	38060848	38076107	59	7	398663	5.4073	3.1997e-08	GSDMB	0.000595048
ENSG00000172057	17	38077294	38083854	10	6	398663	5.1721	1.1574e-07	ORMDL3	0.00215242
ENSG00000168610	17	40465342	40540586	166	18	398663	5.9448	1.384e-09	STAT3	2.57382e-05
ENSG00000177469	17	40554470	40575535	82	12	398663	5.0575	2.1235e-07	PTRF	0.00394907
ENSG00000175354	18	12785477	12929642	444	48	398663	5.2097	9.4576e-08	PTPN2	0.00175883
ENSG00000130589	20	62189439	62205592	72	18	398663	4.6903	1.3641e-06	HELZ2	0.0253682
ENSG00000101216	20	62218955	62258394	171	21	398663	4.6074	2.0389e-06	GMEB2	0.0379174
ENSG00000197457	20	62271061	62284780	39	10	398663	6.0775	6.1042e-10	STMN3	1.1352e-05
ENSG00000258366	20	62289163	62328416	196	26	398663	6.751	7.339e-12	RTEL1	1.36483e-07
ENSG00000026036	20	62290653	62330037	202	26	398663	6.8424	3.8946e-12	RTEL1-TNFRSF6B	7.24279e-08
ENSG00000243509	20	62328021	62330037	11	4	398663	6.2333	2.2837e-10	TNFRSF6B	4.247e-06
ENSG00000101246	20	62329996	62339377	20	6	398663	5.6523	7.914e-09	ARFRP1	0.000147177
ENSG00000197114	20	62338817	62367494	86	11	398663	5.5854	1.1656e-08	ZGPAT	0.000216767
ENSG00000273154	20	62340216	62370456	91	11	398663	5.5599	1.3496e-08	RP4-583P15.15	0.000250985
ENSG00000203896	20	62366815	62370456	9	3	398663	5.3915	3.4935e-08	LIME1	0.000649686
ENSG00000273047	20	62369623	62371751	6	2	398663	5.3289	4.94e-08	RP4-583P15.14	0.000918692
ENSG00000125520	20	62371214	62374858	10	3	398663	5.3572	4.225e-08	SLC2A4RG	0.000785723
ENSG00000161179	22	21982378	21984353	5	2	398663	4.5626	2.5267e-06	YDJC	0.046989
ENSG00000162576	1	1288069	1297157	31	7	297932	4.552	2.6575e-06	MXRA8	0.0494215
ENSG00000203963	1	67557848	67697536	499	42	297932	6.2282	2.3585e-10	C1orf141	4.3861e-06
ENSG00000162594	1	67632083	67725662	296	35	297932	8.4164	1.9418e-17	IL23R	3.61117e-13
ENSG00000163463	1	155141884	155145951	11	3	297932	5.3564	4.2437e-08	KRTCAP2	0.000789201
ENSG00000273088	1	155141885	155159748	34	10	297932	5.6268	9.1803e-09	RP11-201K10.3	0.000170726
ENSG00000163462	1	155145873	155157447	19	8	297932	4.9692	3.3609e-07	TRIM46	0.00625027
ENSG00000169231	1	155165379	155178842	24	9	297932	5.3411	4.6198e-08	THBS3	0.000859144
ENSG00000173110	1	161494036	161496681	10	5	297932	5.6406	8.4751e-09	HSPA6	0.000157611
ENSG00000118200	1	200708686	200829832	306	28	297932	6.9068	2.4778e-12	CAMSAP2	4.60796e-08
ENSG00000163362	1	200860176	200884863	80	20	297932	6.1094	5e-10	C1orf106	9.2985e-06
ENSG00000116852	1	200938520	200992828	192	27	297932	7.4843	3.5971e-14	KIF21B	6.68953e-10
ENSG00000081248	1	201008642	201081694	312	51	297932	6.4765	4.6929e-11	CACNA1S	8.72739e-07
ENSG00000136634	1	206940947	206945839	19	7	297932	5.997	1.0049e-09	IL10	1.86881e-05
ENSG00000119772	2	25455845	25565459	240	53	297932	5.2006	9.9314e-08	DNMT3A	0.00184694
ENSG00000075426	2	28615315	28640179	52	12	297932	4.5515	2.6637e-06	FOSL2	0.0495368
ENSG00000162924	2	61108656	61158745	89	28	297932	6.2322	2.299e-10	REL	4.27545e-06
ENSG00000162927	2	61167357	61245394	170	36	297932	6.6427	1.5395e-11	PUS10	2.86301e-07
ENSG00000162928	2	61244360	61279125	74	20	297932	5.511	1.7839e-08	PEX13	0.000331752
ENSG00000162929	2	61293006	61391960	267	26	297932	4.8382	6.5516e-07	KIAA1841	0.012184
ENSG00000115464	2	61414598	61697904	768	38	297932	4.7779	8.859e-07	USP34	0.0164751
ENSG00000115590	2	102608306	102645006	157	15	297932	5.2433	7.8871e-08	IL1R2	0.00146676
ENSG00000115602	2	102927962	102968497	191	19	297932	4.7581	9.77e-07	IL1RL1	0.0181693
ENSG00000115604	2	102927989	103015218	400	26	297932	5.4783	2.1472e-08	IL18R1	0.000399315
ENSG00000115607	2	103035149	103069025	168	20	297932	4.8903	5.0333e-07	IL18RAP	0.00936043
ENSG00000178562	2	204571198	204603635	91	16	297932	4.7117	1.2281e-06	CD28	0.022839
ENSG00000085978	2	234118697	234204320	320	39	297932	4.9118	4.5127e-07	ATG16L1	0.00839227
ENSG00000178623	2	241544848	241570676	117	36	297932	6.5525	2.8292e-11	GPR35	5.26146e-07
ENSG00000164077	3	49946302	49967606	32	10	297932	4.6442	1.7072e-06	MON1A	0.0317488
ENSG00000145012	3	187871072	188608460	2527	258	297932	5.0837	1.8509e-07	LPP	0.00344212
ENSG00000132356	5	40759481	40798476	85	18	297932	5.035	2.3892e-07	PRKAA1	0.0044432
ENSG00000145592	5	40825364	40835437	32	13	297932	5.4443	2.6011e-08	RPL37	0.000483727
ENSG00000164307	5	96096521	96143803	255	19	297932	4.5542	2.6297e-06	ERAP1	0.0489045
ENSG00000164400	5	131409483	131411859	6	3	297932	4.9332	4.0444e-07	CSF2	0.00752137
ENSG00000131507	5	141488070	141534005	190	18	297932	5.926	1.5522e-09	NDFIP1	2.88663e-05
ENSG00000113249	5	156456424	156486130	140	22	297932	4.6509	1.6522e-06	HAVCR1	0.030726
ENSG00000096070	6	36164521	36200567	59	17	297932	4.7483	1.0255e-06	BRPF3	0.0190712
ENSG00000180316	6	36210980	36276372	218	49	297932	5.4264	2.8752e-08	PNPLA1	0.000534701
ENSG00000010030	6	36322419	36356164	165	45	297932	5.1229	1.504e-07	ETV7	0.00279699
ENSG00000136297	7	4945620	4998844	223	29	297932	7.1713	3.7154e-13	MMD2	6.90953e-09
ENSG00000164638	7	5314000	5346501	187	32	297932	7.6261	1.2101e-14	SLC29A4	2.25042e-10
ENSG00000182095	7	5346421	5465045	496	82	297932	7.752	4.5223e-15	TNRC18	8.41012e-11
ENSG00000155034	7	5470966	5553429	454	54	297932	8.5875	4.4444e-18	FBXL18	8.26525e-14
ENSG00000075624	7	5566782	5603415	158	39	297932	4.9864	3.0753e-07	ACTB	0.00571914
ENSG00000122543	7	5919458	5925993	32	9	297932	4.935	4.0084e-07	OCM	0.00745442
ENSG00000096968	9	4985033	5128183	465	24	297932	7.111	5.7585e-13	JAK2	1.07091e-08
ENSG00000268155	9	5077163	5084580	22	6	297932	6.445	5.7816e-11	AL161450.1	1.0752e-06
ENSG00000120210	9	5131979	5185668	188	11	297932	6.072	6.3146e-10	INSL6	1.17433e-05
ENSG00000120211	9	5231419	5235304	8	3	297932	6.0786	6.0636e-10	INSL4	1.12765e-05
ENSG00000187796	9	139256355	139268133	43	13	297932	5.568	1.2881e-08	CARD9	0.000239548
ENSG00000165684	9	139270029	139293249	97	16	297932	6.3771	9.0252e-11	SNAPC4	1.67842e-06
ENSG00000165689	9	139296377	139305061	62	14	297932	5.4745	2.1935e-08	SDCCAG3	0.000407925
ENSG00000119919	10	101292690	101296278	10	4	297932	7.4541	4.5242e-14	NKX2-3	8.41365e-10
ENSG00000137492	11	76061000	76092015	66	19	297932	4.7319	1.1121e-06	PRKRIR	0.0206817
ENSG00000111321	12	6484211	6500733	64	22	297932	4.8818	5.2552e-07	LTBR	0.0097731
ENSG00000261832	16	28477974	28503333	34	9	297932	6.1029	5.2081e-10	CLN3	9.6855e-06
ENSG00000188603	16	28477983	28506896	40	10	297932	6.1049	5.1417e-10	CLN3	9.56202e-06
ENSG00000184730	16	28505970	28510291	9	3	297932	6.0868	5.7612e-10	APOBR	1.07141e-05
ENSG00000197272	16	28510683	28523372	25	6	297932	5.8438	2.5508e-09	IL27	4.74372e-05
ENSG00000176476	16	28565236	28603111	111	17	297932	5.5825	1.1854e-08	CCDC101	0.000220449
ENSG00000197165	16	28603264	28608430	26	10	297932	5.414	3.0808e-08	SULT1A2	0.000572936
ENSG00000196502	16	28616903	28634946	64	6	297932	5.7795	3.7459e-09	SULT1A1	6.96625e-05
ENSG00000255524	16	28648975	28670003	10	4	297932	4.9605	3.515e-07	NPIPB8	0.00653685
ENSG00000168488	16	28834356	28848558	32	5	297932	5.7464	4.5573e-09	ATXN2L	8.47521e-05
ENSG00000178952	16	28853732	28857729	8	2	297932	5.6376	8.6223e-09	TUFM	0.000160349
ENSG00000178188	16	28857921	28885526	63	8	297932	5.7393	4.7529e-09	SH2B1	8.83897e-05
ENSG00000196296	16	28889726	28915830	51	15	297932	5.389	3.5417e-08	ATP2A1	0.00065865
ENSG00000186075	17	38024417	38034149	32	4	297932	5.903	1.7848e-09	ZPBP2	3.31919e-05
ENSG00000073605	17	38060848	38076107	59	7	297932	5.5629	1.3264e-08	GSDMB	0.000246671
ENSG00000172057	17	38077294	38083854	10	6	297932	6.4053	7.5013e-11	ORMDL3	1.39502e-06
ENSG00000173757	17	40351186	40428725	113	23	297932	5.7685	4e-09	STAT5B	7.4388e-05
ENSG00000168610	17	40465342	40540586	166	18	297932	5.1804	1.1072e-07	STAT3	0.00205906
ENSG00000101337	20	30697309	30755061	134	15	297932	5.1973	1.0111e-07	TM9SF4	0.00188034
ENSG00000197183	20	31030862	31172876	312	31	297932	4.5533	2.6405e-06	C20orf112	0.0491054
ENSG00000197457	20	62271061	62284780	39	10	297932	5.2793	6.4841e-08	STMN3	0.00120585
ENSG00000258366	20	62289163	62328416	196	26	297932	5.2716	6.7607e-08	RTEL1	0.00125729
ENSG00000026036	20	62290653	62330037	202	26	297932	5.3377	4.7078e-08	RTEL1-TNFRSF6B	0.00087551
ENSG00000243509	20	62328021	62330037	11	4	297932	4.9124	4.4985e-07	TNFRSF6B	0.00836586
ENSG00000101246	20	62329996	62339377	20	6	297932	4.6308	1.8213e-06	ARFRP1	0.0338707
ENSG00000197114	20	62338817	62367494	86	11	297932	4.7553	9.9058e-07	ZGPAT	0.0184218
ENSG00000273154	20	62340216	62370456	91	11	297932	4.7164	1.2004e-06	RP4-583P15.15	0.0223238
ENSG00000185651	22	21903736	21978323	152	14	297932	4.9446	3.816e-07	UBE2L3	0.00709662
ENSG00000176635	22	30476163	30573064	220	29	297932	4.8895	5.0554e-07	HORMAD2	0.00940153
ENSG00000100316	22	39708887	39716394	33	10	297932	4.6843	1.4045e-06	RPL3	0.0261195
ENSG00000100321	22	39745930	39781593	141	22	297932	6.1908	2.9923e-10	SYNGR1	5.56478e-06
ENSG00000100324	22	39795746	39833065	78	13	297932	5.2483	7.6765e-08	TAB1	0.0014276
ENSG00000162571	1	1109264	1133315	141	21	436709	4.0406	2.6662e-05	TTLL10	0.0011863
ENSG00000186891	1	1138888	1142071	14	4	436709	4.7591	9.7208e-07	TNFRSF18	6.32841e-05
ENSG00000186827	1	1146706	1149518	10	5	436709	3.4834	0.00024757	TNFRSF4	0.00768129
ENSG00000176022	1	1167629	1170421	8	3	436709	3.4825	0.00024836	B3GALT6	0.00769294
ENSG00000184163	1	1177826	1182102	15	4	436709	3.4765	0.00025404	FAM132A	0.00781668
ENSG00000160087	1	1189289	1209265	54	12	436709	4.3871	5.7426e-06	UBE2J2	0.000309733
ENSG00000162572	1	1215816	1227409	40	17	436709	6.0711	6.3516e-10	SCNN1D	7.75313e-08
ENSG00000131584	1	1227756	1244989	62	17	436709	5.6482	8.1063e-09	ACAP3	7.63474e-07
ENSG00000169972	1	1243947	1247057	4	2	436709	6.4386	6.0275e-11	PUSL1	1.10076e-08
ENSG00000127054	1	1246965	1260071	21	10	436709	5.8771	2.087e-09	CPSF3L	2.22541e-07
ENSG00000224051	1	1260136	1264277	10	3	436709	5.456	2.4343e-08	GLTPD1	2.15076e-06
ENSG00000169962	1	1266694	1270686	11	5	436709	4.8379	6.561e-07	TAS1R3	4.42665e-05
ENSG00000107404	1	1270656	1284730	38	11	436709	5.941	1.4162e-09	DVL1	1.57342e-07
ENSG00000162576	1	1288069	1297157	26	7	436709	5.902	1.7958e-09	MXRA8	1.9485e-07
ENSG00000175756	1	1309110	1310875	7	3	436709	4.867	5.6657e-07	AURKAIP1	3.89339e-05
ENSG00000221978	1	1321091	1334708	23	8	436709	6.8968	2.6601e-12	CCNL2	7.15297e-10
ENSG00000224870	1	1334902	1337426	10	3	436709	6.2571	1.9606e-10	RP4-758J18.2	3.16321e-08
ENSG00000242485	1	1337288	1342693	14	6	436709	6.3584	1.0191e-10	MRPL20	1.8008e-08
ENSG00000235098	1	1353800	1357149	11	5	436709	6.2898	1.589e-10	ANKRD65	2.65606e-08
ENSG00000205116	1	1361508	1363167	8	4	436709	5.3212	5.1556e-08	TMEM88B	4.34805e-06
ENSG00000179403	1	1370241	1378262	16	6	436709	6.1554	3.7444e-10	VWA1	5.69456e-08
ENSG00000215915	1	1385069	1405538	83	15	436709	6.07	6.3958e-10	ATAD3C	7.75606e-08
ENSG00000160072	1	1407143	1433228	94	13	436709	5.6531	7.8771e-09	ATAD3B	7.53359e-07
ENSG00000197785	1	1447531	1470067	96	18	436709	6.1402	4.122e-10	ATAD3A	6.2052e-08
ENSG00000205090	1	1470554	1475833	13	8	436709	4.8849	5.173e-07	TMEM240	3.59475e-05
ENSG00000160075	1	1477053	1510249	96	15	436709	5.0258	2.5073e-07	SSU72	1.83151e-05
ENSG00000215014	1	1510355	1511373	5	2	436709	5.2098	9.4503e-08	AL645728.1	7.59051e-06
ENSG00000008130	1	1682671	1711896	77	15	436709	3.383	0.00035843	NADK	0.0104237
ENSG00000078369	1	1716729	1822495	190	35	436709	3.0871	0.0010106	GNB1	0.0233217
ENSG00000157873	1	2487078	2496821	22	7	436709	4.7964	8.0768e-07	TNFRSF14	5.33299e-05
ENSG00000097021	1	6324329	6454451	486	37	436709	3.0324	0.001213	ACOT7	0.0265714
ENSG00000069812	1	6472478	6484730	39	9	436709	2.9023	0.0018521	HES2	0.0360586
ENSG00000187017	1	6484848	6521430	102	13	436709	4.2361	1.1373e-05	ESPN	0.00057031
ENSG00000215788	1	6521211	6526255	15	8	436709	4.5531	2.6436e-06	TNFRSF25	0.000155219
ENSG00000049245	1	7831329	7841492	31	10	436709	4.5141	3.1789e-06	VAMP3	0.000182041
ENSG00000049247	1	7903143	7913572	38	12	436709	3.5239	0.00021264	UTS2	0.0067489
ENSG00000049249	1	7979907	8000926	45	10	436709	3.6847	0.0001145	TNFRSF9	0.00409332
ENSG00000116288	1	8014351	8045565	70	15	436709	6.9436	1.9107e-12	PARK7	5.2134e-10
ENSG00000116285	1	8064464	8086368	38	9	436709	7.4021	6.7002e-14	ERRFI1	2.95989e-11
ENSG00000162542	1	20008706	20126438	394	61	436709	3.6855	0.00011413	TMCO4	0.00408797
ENSG00000178828	1	20140523	20141771	10	6	436709	3.2216	0.00063741	RNF186	0.0165175
ENSG00000169914	1	20209006	20239438	72	17	436709	7.8698	1.7764e-15	OTUD3	3.29593e-12
ENSG00000188784	1	20246502	20250110	16	6	436709	5.7467	4.5505e-09	PLA2G2E	4.53925e-07
ENSG00000127472	1	20354672	20417683	210	32	436709	3.4795	0.00025115	PLA2G5	0.00775347
ENSG00000227868	1	23337327	23342343	8	3	436709	2.9134	0.0017873	C1orf234	0.0352783
ENSG00000004487	1	23345941	23410182	82	14	436709	2.8073	0.0024976	KDM1A	0.0440918
ENSG00000142677	1	24446261	24469611	71	18	436709	3.352	0.00040117	IL22RA1	0.0111427
ENSG00000131914	1	26737269	26756213	41	16	436709	4.1138	1.9461e-05	LIN28A	0.000898207
ENSG00000117682	1	26758773	26797785	65	19	436709	3.2197	0.00064164	DHDDS	0.0165808
ENSG00000117676	1	26856252	26901521	98	17	436709	3.5854	0.00016828	RPS6KA1	0.00556257
ENSG00000117713	1	27022524	27108595	119	15	436709	2.8888	0.0019338	ARID1A	0.0372543
ENSG00000060642	1	27113963	27124889	15	5	436709	2.775	0.0027603	PIGV	0.0471589
ENSG00000204160	1	27153201	27184093	49	12	436709	2.9326	0.0016807	ZDHHC18	0.0337486
ENSG00000090273	1	27226729	27273353	75	17	436709	3.054	0.0011292	NUDC	0.025212
ENSG00000169403	1	28473677	28520447	73	25	436709	2.7763	0.0027488	PTAFR	0.0470057
ENSG00000130770	1	28562620	28573417	37	5	436709	2.98	0.0014411	ATPIF1	0.0299797
ENSG00000162510	1	31184124	31196434	34	6	436709	2.9682	0.0014978	MATN1	0.0309467
ENSG00000162511	1	31205316	31230667	68	26	436709	3.3474	0.00040786	LAPTM5	0.0113116
ENSG00000084623	1	32687529	32697205	15	4	436709	2.7799	0.0027186	EIF3I	0.0468244
ENSG00000160094	1	33722146	33766320	76	15	436709	2.7667	0.002831	ZNF362	0.0480454
ENSG00000184389	1	33772367	33786699	46	11	436709	4.5577	2.5862e-06	A3GALT2	0.000152331
ENSG00000134686	1	33789224	33896653	293	23	436709	4.5237	3.0388e-06	PHC2	0.000175645
ENSG00000142937	1	45240923	45244451	9	6	436709	3.4409	0.00028993	RPS8	0.00874693
ENSG00000173846	1	45265897	45271662	12	5	436709	3.1533	0.00080716	PLK3	0.0196536
ENSG00000188396	1	45271585	45272957	7	4	436709	3.2692	0.00053923	TCTEX1D4	0.0143955
ENSG00000117425	1	45285516	45308735	63	14	436709	2.9404	0.001639	PTCH2	0.0331264
ENSG00000159588	1	46085716	46089729	11	4	436709	2.7897	0.0026378	CCDC17	0.0458934
ENSG00000079277	1	47023090	47082515	127	19	436709	3.8165	6.7674e-05	MKNK1	0.00260503
ENSG00000142961	1	47073387	47082563	14	3	436709	3.6015	0.00015816	MOB3C	0.00527788
ENSG00000186094	1	48998527	50489585	2508	76	436709	2.8972	0.0018824	AGBL4	0.0364573
ENSG00000162374	1	50513686	50669458	249	55	436709	3.3625	0.00038626	ELAVL4	0.0109415
ENSG00000172456	1	59762310	60233347	1132	94	436709	3.1879	0.00071643	FGGY	0.0180117
ENSG00000118473	1	66999066	67213982	698	30	436709	3.1804	0.00073543	SGIP1	0.0183157
ENSG00000152760	1	67218142	67244470	69	12	436709	2.7899	0.0026362	TCTEX1D1	0.0458934
ENSG00000152763	1	67278568	67390570	234	40	436709	3.2742	0.00052988	WDR78	0.0142072
ENSG00000198160	1	67390578	67454302	140	18	436709	5.2018	9.8701e-08	MIER1	7.85965e-06
ENSG00000116704	1	67465015	67519782	153	18	436709	3.3555	0.00039604	SLC35D1	0.0110769
ENSG00000203963	1	67557848	67697536	421	34	436709	7.9102	1.2852e-15	C1orf141	2.9807e-12
ENSG00000162594	1	67632083	67725662	251	40	436709	7.5109	2.9365e-14	IL23R	1.60247e-11
ENSG00000081985	1	67773047	67862583	232	27	436709	5.764	4.1072e-09	IL12RB2	4.18709e-07
ENSG00000142864	1	67873493	67896098	26	10	436709	5.1953	1.0217e-07	SERBP1	8.10112e-06
ENSG00000143033	1	93544792	93604638	105	18	436709	3.3784	0.00036455	MTF2	0.0105192
ENSG00000117500	1	93615299	93646285	57	10	436709	4.5782	2.3455e-06	TMED5	0.000140836
ENSG00000122483	1	93645476	93744287	209	20	436709	4.4684	3.9407e-06	CCDC18	0.000220228
ENSG00000117505	1	93811445	93835055	40	8	436709	3.9238	4.3585e-05	DR1	0.00177731
ENSG00000137942	1	93913688	94020218	141	34	436709	3.858	5.7167e-05	FNBP1L	0.00225676
ENSG00000117543	1	101455179	101491644	47	9	436709	2.9995	0.0013522	DPH5	0.0288708
ENSG00000184371	1	110452864	110473614	45	15	436709	2.8833	0.0019677	CSF1	0.0377016
ENSG00000155363	1	113215763	113243368	49	11	436709	3.089	0.0010042	MOV10	0.0232318
ENSG00000134250	1	120454176	120612240	142	21	436709	2.8079	0.0024929	NOTCH2	0.0440918
ENSG00000213240	1	145209119	145291972	1	1	436709	3.1222	0.00089748	NOTCH2NL	0.0212667
ENSG00000255168	1	145209145	145319796	1	1	436709	3.1222	0.00089748	RP11-458D21.5	0.0212667
ENSG00000168509	1	145413095	145417545	3	2	436709	3.3698	0.00037611	HFE2	0.0107691
ENSG00000143127	1	145524891	145543868	28	13	436709	3.6685	0.00012198	ITGA10	0.00427829
ENSG00000198483	1	145549230	145568526	40	9	436709	2.7952	0.0025931	ANKRD35	0.0453463
ENSG00000117281	1	145695798	145715614	25	8	436709	3.2114	0.00066043	CD160	0.0169483
ENSG00000143401	1	150190717	150208504	19	5	436709	3.3664	0.00038079	ANP32E	0.0108594
ENSG00000118298	1	150229554	150237478	5	3	436709	2.8576	0.0021344	CA14	0.0395226
ENSG00000118292	1	150240600	150253327	13	5	436709	4.1458	1.6933e-05	C1orf54	0.000801467
ENSG00000159208	1	150254953	150259505	9	5	436709	3.6596	0.00012633	C1orf51	0.00438117
ENSG00000187145	1	150266289	150281414	46	8	436709	3.3871	0.00035313	MRPS21	0.0103181
ENSG00000117360	1	150293925	150325671	82	13	436709	3.3054	0.00047417	PRPF3	0.0129379
ENSG00000163125	1	150335567	150449042	306	16	436709	2.992	0.0013859	RPRD2	0.029421
ENSG00000143374	1	150459887	150480078	52	7	436709	3.0871	0.0010106	TARS2	0.0233217
ENSG00000143369	1	150480538	150486265	13	5	436709	3.5851	0.00016849	ECM1	0.00556257
ENSG00000225996	1	150521897	150524367	2	1	436709	3.1606	0.00078728	AL356356.1	0.0192962
ENSG00000143420	1	150573327	150602088	49	12	436709	3.057	0.0011177	ENSA	0.0250457
ENSG00000143457	1	150618701	150669630	124	11	436709	4.8526	6.093e-07	GOLPH3L	4.14101e-05
ENSG00000143452	1	150670536	150693364	66	7	436709	4.8694	5.5982e-07	HORMAD1	3.8613e-05
ENSG00000163131	1	150702672	150738433	65	12	436709	4.8655	5.709e-07	CTSS	3.90866e-05
ENSG00000143387	1	150768684	150780799	10	5	436709	4.7686	9.2774e-07	CTSK	6.06102e-05
ENSG00000143437	1	150782181	150849244	101	15	436709	4.8914	5.0061e-07	ARNT	3.49185e-05
ENSG00000143379	1	150898739	150937213	74	17	436709	4.5107	3.2306e-06	SETDB1	0.000184432
ENSG00000143418	1	150933059	150947479	31	7	436709	4.6116	1.9982e-06	CERS2	0.000121956
ENSG00000143398	1	151170425	151222012	71	14	436709	3.1654	0.00077435	PIP5K1A	0.0190548
ENSG00000159352	1	151227179	151239955	20	6	436709	3.1588	0.00079213	PSMD4	0.0193894
ENSG00000232671	1	151252500	151254405	3	2	436709	3.7286	9.6258e-05	RP11-126K1.2	0.00358557
ENSG00000143393	1	151264273	151300191	49	16	436709	3.4647	0.00026542	PI4KB	0.00808638
ENSG00000143390	1	151313116	151319833	5	3	436709	3.7356	9.3623e-05	RFX5	0.00350218
ENSG00000143416	1	151336778	151345209	21	13	436709	2.7902	0.0026341	SELENBP1	0.0458934
ENSG00000143367	1	151512781	151556059	93	18	436709	3.0438	0.0011681	TUFT1	0.0258936
ENSG00000240510	1	151682909	151702070	32	11	436709	3.1185	0.00090881	AL589765.1	0.0213986
ENSG00000178796	1	151682909	151702281	32	11	436709	3.1185	0.00090881	RIIAD1	0.0213986
ENSG00000143450	1	151735445	151743808	23	6	436709	3.355	0.00039689	OAZ3	0.0110769
ENSG00000143365	1	151778547	151804348	59	17	436709	5.4931	1.9742e-08	RORC	1.77812e-06
ENSG00000215853	1	152126071	152131704	5	3	436709	4.0917	2.1415e-05	RPTN	0.000981071
ENSG00000186207	1	152483320	152484653	4	2	436709	2.8289	0.0023356	LCE5A	0.0420785
ENSG00000143603	1	154669931	154842756	493	99	436709	2.7629	0.0028649	KCNN3	0.0484994
ENSG00000143537	1	155023042	155035252	19	7	436709	3.6759	0.0001185	ADAM15	0.00417799
ENSG00000251246	1	155036224	155059283	34	10	436709	3.7899	7.5365e-05	EFNA3	0.00288314
ENSG00000143590	1	155036224	155060014	36	10	436709	3.704	0.00010612	EFNA3	0.00386069
ENSG00000169242	1	155099936	155107333	15	6	436709	5.2593	7.2285e-08	EFNA1	5.89228e-06
ENSG00000169241	1	155107820	155111329	4	2	436709	3.4214	0.00031145	SLC50A1	0.00930538
ENSG00000163463	1	155141884	155145951	10	4	436709	5.6504	8.0053e-09	KRTCAP2	7.59758e-07
ENSG00000273088	1	155141885	155159748	31	10	436709	5.7456	4.5806e-09	RP11-201K10.3	4.54484e-07
ENSG00000163462	1	155145873	155157447	17	8	436709	5.0423	2.2998e-07	TRIM46	1.70002e-05
ENSG00000185499	1	155158300	155162707	3	2	436709	5.0351	2.3881e-07	MUC1	1.75134e-05
ENSG00000169231	1	155165379	155178842	23	9	436709	5.8747	2.1182e-09	THBS3	2.24578e-07
ENSG00000173171	1	155178490	155183615	4	2	436709	5.4661	2.3008e-08	MTX1	2.05236e-06
ENSG00000177628	1	155204243	155214490	21	6	436709	4.9986	2.8878e-07	GBA	2.07675e-05
ENSG00000160767	1	155216996	155225274	16	3	436709	5.837	2.658e-09	FAM189B	2.77059e-07
ENSG00000116521	1	155225770	155232221	13	4	436709	5.4337	2.7606e-08	SCAMP3	2.3713e-06
ENSG00000176444	1	155232659	155248282	19	7	436709	5.259	7.2407e-08	CLK2	5.89228e-06
ENSG00000143630	1	155247374	155259639	25	6	436709	5.0523	2.1821e-07	HCN3	1.61947e-05
ENSG00000143627	1	155259630	155271225	16	7	436709	4.5839	2.2819e-06	PKLR	0.000137462
ENSG00000160752	1	155278539	155290457	14	5	436709	4.713	1.2205e-06	FDPS	7.65039e-05
ENSG00000160753	1	155290687	155300905	10	7	436709	2.95	0.0015887	RUSC1	0.0324206
ENSG00000116539	1	155305059	155532598	253	40	436709	4.5228	3.0508e-06	ASH1L	0.000175791
ENSG00000125459	1	155579979	155718153	146	29	436709	4.0499	2.5625e-05	MSTO1	0.00114842
ENSG00000163374	1	155629237	155658791	28	11	436709	3.9829	3.4046e-05	YY1AP1	0.00146224
ENSG00000132676	1	155657751	155708801	70	17	436709	3.2091	0.00066573	DAP3	0.0170607
ENSG00000143622	1	155867599	155881195	25	6	436709	3.0168	0.0012771	RIT1	0.0275848
ENSG00000163479	1	155978839	155990750	20	7	436709	2.9123	0.0017938	SSR2	0.0353689
ENSG00000160803	1	156005092	156023585	32	14	436709	2.8308	0.0023215	UBQLN4	0.0419816
ENSG00000179914	1	160846329	160854960	36	4	436709	3.6189	0.00014793	ITLN1	0.00497227
ENSG00000158764	1	160914815	160924589	26	8	436709	3.3221	0.00044666	ITLN2	0.0122957
ENSG00000158793	1	161087876	161095235	9	5	436709	2.8113	0.0024674	NIT1	0.0438515
ENSG00000268387	1	161190160	161192296	7	3	436709	3.6344	0.00013931	AL590714.1	0.00476698
ENSG00000158874	1	161192082	161193421	3	2	436709	3.4158	0.00031801	APOA2	0.00941046
ENSG00000143257	1	161199456	161208092	29	9	436709	3.1071	0.00094455	NR1I3	0.0220998
ENSG00000143226	1	161475220	161493803	61	16	436709	7.4241	5.6788e-14	FCGR2A	2.70165e-11
ENSG00000173110	1	161494036	161496681	5	3	436709	7.6691	8.6597e-15	HSPA6	7.12014e-12
ENSG00000203747	1	161511549	161600917	192	33	436709	3.2963	0.00048991	FCGR3A	0.0132892
ENSG00000000460	1	169631245	169823221	862	38	436709	3.9662	3.6516e-05	C1orf112	0.00153285
ENSG00000188404	1	169659808	169680839	81	15	436709	2.8809	0.0019826	SELL	0.0377709
ENSG00000007908	1	169691781	169733846	269	15	436709	3.339	0.00042045	SELE	0.0116433
ENSG00000171806	1	169761670	169764107	5	3	436709	2.9781	0.0014502	METTL18	0.030131
ENSG00000000457	1	169818772	169863408	173	21	436709	3.8589	5.6959e-05	SCYL3	0.00225334
ENSG00000186283	1	179050512	179067158	52	15	436709	3.1701	0.00076193	TOR3A	0.018829
ENSG00000134376	1	197170592	197447585	421	53	436709	3.0416	0.0011766	CRB1	0.0260198
ENSG00000213047	1	197473878	197744826	378	30	436709	3.4129	0.0003214	DENND1B	0.00948053
ENSG00000081237	1	198607801	198726545	300	31	436709	4.758	9.7745e-07	PTPRC	6.34112e-05
ENSG00000116833	1	199996730	200146552	517	63	436709	2.8606	0.0021144	NR5A2	0.0393486
ENSG00000118193	1	200520628	200589862	213	28	436709	2.8858	0.0019521	KIF14	0.0374941
ENSG00000118200	1	200708686	200829832	263	28	436709	7.8157	2.7337e-15	CAMSAP2	4.11981e-12
ENSG00000170128	1	200842083	200843306	4	2	436709	3.8542	5.8062e-05	GPR25	0.00228722
ENSG00000163362	1	200860176	200884863	72	20	436709	6.1094	5e-10	C1orf106	6.2052e-08
ENSG00000116852	1	200938520	200992828	170	25	436709	6.1094	5e-10	KIF21B	6.2052e-08
ENSG00000081248	1	201008642	201081694	270	50	436709	6.7573	7.0276e-12	CACNA1S	1.76203e-09
ENSG00000118194	1	201328136	201346890	73	13	436709	3.2475	0.00058206	TNNT2	0.0152752
ENSG00000159166	1	201342372	201368736	100	22	436709	3.0476	0.0011534	LAD1	0.0256312
ENSG00000069275	1	205681947	205719404	94	25	436709	3.1549	0.00080289	NUCKS1	0.0195997
ENSG00000117280	1	205737114	205744588	25	8	436709	3.3818	0.00036001	RAB7L1	0.0104369
ENSG00000133065	1	205758221	205782876	74	20	436709	3.356	0.00039536	SLC41A1	0.0110769
ENSG00000162877	1	205797150	205819260	49	18	436709	3.0548	0.0011261	PM20D1	0.0251731
ENSG00000143479	1	206808881	206857764	128	24	436709	5.3185	5.2306e-08	DYRK3	4.39134e-06
ENSG00000162889	1	206858289	206907628	131	28	436709	7.3159	1.2779e-13	MAPKAPK2	4.64905e-11
ENSG00000136634	1	206940947	206945839	18	7	436709	7.7695	3.9413e-15	IL10	4.11981e-12
ENSG00000142224	1	206972215	207016324	124	25	436709	6.5119	3.7094e-11	IL19	7.24465e-09
ENSG00000162892	1	207070788	207077484	13	4	436709	4.4543	4.2089e-06	IL24	0.00023311
ENSG00000162894	1	207077731	207096592	35	12	436709	4.721	1.1732e-06	FAIM3	7.40393e-05
ENSG00000162896	1	207101863	207119811	53	14	436709	2.9866	0.0014105	PIGR	0.0296675
ENSG00000117595	1	209959036	209979465	51	10	436709	4.366	6.3276e-06	IRF6	0.000336396
ENSG00000117597	1	210001352	210030910	97	14	436709	3.1121	0.00092875	DIEXF	0.0218127
ENSG00000123685	1	212859760	212873327	49	16	436709	3.6508	0.00013071	BATF3	0.00451366
ENSG00000117697	1	212899495	212965124	267	16	436709	3.6982	0.00010857	NSL1	0.00392672
ENSG00000182827	1	226332380	226374431	98	18	436709	3.1859	0.00072156	ACBD3	0.0180546
ENSG00000163050	1	227085237	227175246	225	57	436709	2.879	0.001995	ADCK3	0.0379643
ENSG00000143632	1	229566992	229569845	4	2	436709	3.8076	7.017e-05	ACTA1	0.00269552
ENSG00000069248	1	229577045	229644103	159	15	436709	3.6637	0.0001243	NUP133	0.00432128
ENSG00000135776	1	229652329	229694442	76	13	436709	3.3279	0.00043757	ABCB10	0.0120634
ENSG00000168264	1	234740015	234745271	12	5	436709	3.7985	7.2788e-05	IRF2BP2	0.00279031
ENSG00000119203	2	9563697	9613230	69	9	436709	3.3824	0.00035925	CPSF3	0.0104312
ENSG00000134330	2	9613787	9636672	70	11	436709	3.5578	0.00018696	IAH1	0.00608571
ENSG00000151694	2	9628615	9695921	132	15	436709	3.501	0.00023177	ADAM17	0.0072517
ENSG00000134308	2	9724101	9771143	108	17	436709	3.0026	0.0013384	YWHAQ	0.0286091
ENSG00000084676	2	24714783	24993571	626	38	436709	5.6657	7.3222e-09	NCOA1	7.03918e-07
ENSG00000184924	2	25012603	25016251	11	5	436709	4.3761	6.0401e-06	PTRHD1	0.000322963
ENSG00000138092	2	25016005	25045245	77	17	436709	6.1952	2.9112e-10	CENPO	4.5012e-08
ENSG00000138031	2	25042038	25142708	346	25	436709	6.3057	1.4342e-10	ADCY3	2.4191e-08
ENSG00000115137	2	25166505	25194963	55	14	436709	3.9761	3.5031e-05	DNAJC27	0.00149417
ENSG00000084710	2	25264999	25378243	252	31	436709	4.9163	4.4091e-07	EFR3B	3.09873e-05
ENSG00000115138	2	25383722	25391772	16	8	436709	3.0338	0.0012075	POMC	0.0265136
ENSG00000119772	2	25455845	25565459	208	48	436709	5.713	5.551e-09	DNMT3A	5.4207e-07
ENSG00000138028	2	27321757	27341995	41	13	436709	2.8309	0.002321	CGREF1	0.0419816
ENSG00000138100	2	27505260	27530307	38	11	436709	2.8102	0.0024755	TRIM54	0.0438515
ENSG00000115207	2	27548716	27579868	32	10	436709	3.0101	0.0013057	GTF3C2	0.0280718
ENSG00000115234	2	27593389	27599995	9	4	436709	3.6237	0.00014522	SNX17	0.00491681
ENSG00000157992	2	27665233	27669348	4	2	436709	2.8809	0.0019827	KRTCAP3	0.0377709
ENSG00000115226	2	27714750	27718112	8	4	436709	2.8389	0.0022634	FNDC4	0.0413223
ENSG00000084734	2	27719709	27746554	45	11	436709	4.121	1.8862e-05	GCKR	0.000877107
ENSG00000233438	2	27760253	27790011	54	11	436709	3.4199	0.00031328	AC109829.1	0.00933001
ENSG00000221843	2	27799389	27805588	6	3	436709	3.9742	3.531e-05	C2orf16	0.00150262
ENSG00000243943	2	27805897	27858041	96	13	436709	2.9282	0.0017044	ZNF512	0.0340276
ENSG00000205334	2	27928653	27938599	20	8	436709	2.8301	0.0023266	AC074091.13	0.0420328
ENSG00000075426	2	28615315	28640179	41	10	436709	5.6703	7.1256e-09	FOSL2	6.9219e-07
ENSG00000021574	2	32288680	32382706	239	30	436709	2.9955	0.0013699	SPAST	0.0291481
ENSG00000152683	2	32390933	32449448	147	24	436709	2.8661	0.0020778	SLC30A6	0.0387842
ENSG00000091106	2	32449522	32490923	86	14	436709	2.8189	0.0024091	NLRC4	0.0431869
ENSG00000115970	2	43393800	43823185	1124	52	436709	5.4367	2.7139e-08	THADA	2.34203e-06
ENSG00000152518	2	43449541	43453748	6	3	436709	4.7249	1.1509e-06	ZFP36L2	7.29748e-05
ENSG00000152527	2	43864412	43995126	471	51	436709	3.0555	0.0011235	PLEKHH2	0.0251453
ENSG00000243244	2	48756522	48826025	243	32	436709	3.3759	0.00036794	STON1	0.0105677
ENSG00000162924	2	61108656	61158745	68	23	436709	7.3447	1.0308e-13	REL	3.90316e-11
ENSG00000162927	2	61167357	61245394	131	33	436709	6.1094	5e-10	PUS10	6.2052e-08
ENSG00000162928	2	61244360	61279125	65	19	436709	6.703	1.0207e-11	PEX13	2.42796e-09
ENSG00000162929	2	61293006	61391960	226	28	436709	5.8886	1.947e-09	KIAA1841	2.10027e-07
ENSG00000237651	2	61372243	61391964	68	7	436709	4.8009	7.8971e-07	C2orf74	5.23296e-05
ENSG00000173209	2	61404553	61418338	23	10	436709	5.1516	1.2914e-07	AHSA2	9.86034e-06
ENSG00000115464	2	61414598	61697904	641	38	436709	5.4981	1.92e-08	USP34	1.73774e-06
ENSG00000082898	2	61704984	61765761	99	16	436709	2.9839	0.0014229	XPO1	0.0298648
ENSG00000173163	2	62115859	62374382	496	38	436709	2.8164	0.0024283	COMMD1	0.0434471
ENSG00000198369	2	65537985	65659771	344	31	436709	3.4854	0.0002457	SPRED2	0.00764886
ENSG00000144034	2	73956231	73964527	9	3	436709	2.9826	0.0014292	TPRKB	0.0299503
ENSG00000144048	2	73989311	74007284	14	4	436709	2.9657	0.0015098	DUSP11	0.0311254
ENSG00000187833	2	74011316	74044274	10	5	436709	3.6088	0.00015382	C2orf78	0.0051423
ENSG00000168906	2	85766288	85772403	6	3	436709	3.1839	0.00072652	MAT2A	0.0181181
ENSG00000204634	2	101624079	101869328	621	48	436709	3.3617	0.00038727	TBC1D8	0.0109534
ENSG00000158435	2	101869264	101886778	26	12	436709	3.6636	0.00012437	CNOT11	0.00432128
ENSG00000163162	2	101887681	101925163	67	17	436709	3.1439	0.00083345	RNF149	0.020109
ENSG00000071054	2	102313312	102511149	372	34	436709	4.2308	1.1643e-05	MAP4K4	0.000582276
ENSG00000115590	2	102608306	102645006	133	14	436709	4.9816	3.1534e-07	IL1R2	2.25031e-05
ENSG00000115594	2	102681004	102796334	383	41	436709	3.6901	0.0001121	IL1R1	0.00403082
ENSG00000115602	2	102927962	102968497	162	18	436709	6.2405	2.1804e-10	IL1RL1	3.4284e-08
ENSG00000115604	2	102927989	103015218	341	23	436709	6.7473	7.5337e-12	IL18R1	1.86374e-09
ENSG00000115607	2	103035149	103069025	150	19	436709	6.3504	1.0741e-10	IL18RAP	1.88008e-08
ENSG00000180251	2	103089762	103150431	233	21	436709	5.0729	1.9587e-07	SLC9A4	1.47132e-05
ENSG00000153093	2	111490150	111875799	1122	79	436709	5.1656	1.1983e-07	ACOXL	9.26386e-06
ENSG00000153094	2	111876955	111926024	102	20	436709	3.554	0.00018971	BCL2L11	0.0061429
ENSG00000136717	2	127805603	127864931	256	30	436709	3.1255	0.00088746	BIN1	0.0211917
ENSG00000072163	2	128395956	128439360	165	33	436709	3.1927	0.00070469	LIMS2	0.0178131
ENSG00000144230	2	128403439	128410213	29	11	436709	4.215	1.249e-05	GPR17	0.000616328
ENSG00000144233	2	128619204	128643496	50	11	436709	3.0519	0.0011369	AMMECR1L	0.0253534
ENSG00000152127	2	134877554	135212192	1001	104	436709	2.9011	0.0018593	MGAT5	0.0361609
ENSG00000152128	2	135213330	135476570	723	57	436709	3.7181	0.00010037	TMEM163	0.00369133
ENSG00000153086	2	135596117	135659604	129	13	436709	3.2632	0.00055089	ACMSD	0.0146436
ENSG00000082258	2	135675805	135716912	80	11	436709	3.1616	0.00078451	CCNT2	0.0192537
ENSG00000121966	2	136871919	136875735	4	2	436709	3.1687	0.00076563	CXCR4	0.0188903
ENSG00000123609	2	152126979	152146571	67	9	436709	2.7775	0.0027388	NMI	0.0469088
ENSG00000153246	2	160788519	160919121	442	44	436709	3.4064	0.00032912	PLA2R1	0.00967748
ENSG00000115221	2	160956177	161128399	468	53	436709	3.9704	3.5876e-05	ITGB6	0.00151283
ENSG00000153250	2	161128662	161350305	511	39	436709	4.3053	8.339e-06	RBMS1	0.000426231
ENSG00000184611	2	163227917	163695240	1079	84	436709	2.8192	0.0024074	KCNH7	0.0431869
ENSG00000128710	2	176973518	176984670	28	11	436709	2.7684	0.002817	HOXD10	0.0478632
ENSG00000138378	2	191894302	192016322	247	39	436709	3.2716	0.00053469	STAT4	0.0143155
ENSG00000065413	2	197831741	198175897	962	76	436709	3.0614	0.0011016	ANKRD44	0.0247514
ENSG00000115524	2	198254508	198299815	61	18	436709	3.1508	0.00081417	SF3B1	0.0197643
ENSG00000270757	2	198365137	198415450	69	16	436709	2.8538	0.0021599	HSPE1-MOB4	0.0399151
ENSG00000115540	2	198380295	198418423	58	15	436709	2.761	0.0028812	MOB4	0.0487309
ENSG00000162944	2	198432948	198540769	184	23	436709	3.0715	0.0010649	RFTN2	0.0242705
ENSG00000115896	2	198669426	199437305	1634	102	436709	4.3078	8.2425e-06	PLCL1	0.000422462
ENSG00000082126	2	202509593	202563417	162	46	436709	3.6662	0.00012307	MPP4	0.00430027
ENSG00000003393	2	202565277	202645912	240	26	436709	3.4702	0.00026001	ALS2	0.00797393
ENSG00000138439	2	203499901	203634480	206	39	436709	3.355	0.00039682	FAM117B	0.0110769
ENSG00000178562	2	204571198	204603635	73	14	436709	5.293	6.0179e-08	CD28	5.00005e-06
ENSG00000188282	2	218899683	218955304	139	18	436709	4.0462	2.6032e-05	RUFY4	0.00116385
ENSG00000180871	2	218990012	219001976	23	8	436709	6.438	6.0514e-11	CXCR2	1.10076e-08
ENSG00000163464	2	219027568	219031718	3	1	436709	2.8722	0.0020382	CXCR1	0.0383299
ENSG00000163466	2	219081817	219119079	81	16	436709	5.2756	6.6176e-08	ARPC2	5.45702e-06
ENSG00000179921	2	219124219	219128582	8	3	436709	4.425	4.8218e-06	GPBAR1	0.000263905
ENSG00000127837	2	219128850	219134980	13	5	436709	6.7034	1.0178e-11	AAMP	2.42796e-09
ENSG00000127838	2	219135115	219211516	185	15	436709	6.3364	1.1756e-10	PNKD	2.01964e-08
ENSG00000135926	2	219138915	219157309	47	5	436709	6.2453	2.1152e-10	TMBIM1	3.38323e-08
ENSG00000158428	2	219221579	219232822	32	9	436709	3.7128	0.00010248	C2orf62	0.00375032
ENSG00000079263	2	231067826	231223762	481	45	436709	3.9718	3.5664e-05	SP140	0.00150981
ENSG00000085978	2	234118697	234204320	267	36	436709	8.2325	9.1654e-17	ATG16L1	4.25137e-13
ENSG00000130561	2	234216462	234255701	146	25	436709	6.1249	4.5375e-10	SAG	6.2052e-08
ENSG00000077044	2	234263153	234380750	271	34	436709	2.7711	0.0027938	DGKD	0.0475561
ENSG00000124831	2	238536219	238722325	704	53	436709	2.9035	0.0018451	LRRFIP1	0.0360358
ENSG00000184182	2	238875469	238951236	218	16	436709	2.942	0.0016303	UBE2F	0.0330225
ENSG00000258984	2	238875656	239008053	374	19	436709	3.0636	0.0010936	UBE2F-SCLY	0.0246845
ENSG00000132330	2	238969530	239008054	118	15	436709	2.9594	0.0015414	SCLY	0.0316362
ENSG00000063660	2	241375088	241407493	153	39	436709	3.6505	0.00013088	GPC1	0.00451366
ENSG00000218416	2	241388732	241396131	29	12	436709	3.3134	0.00046086	AC110619.2	0.0126491
ENSG00000144504	2	241418839	241508626	294	48	436709	4.5076	3.2784e-06	ANKMY1	0.000186587
ENSG00000188542	2	241499471	241503431	13	6	436709	3.9714	3.5723e-05	DUSP28	0.00150981
ENSG00000142327	2	241505221	241520789	42	16	436709	4.1919	1.3833e-05	RNPEPL1	0.000673642
ENSG00000142330	2	241526133	241557122	142	21	436709	2.9745	0.0014673	CAPN10	0.0303842
ENSG00000178623	2	241544848	241570676	104	32	436709	7.9817	7.2164e-16	GPR35	2.23155e-12
ENSG00000180902	2	242673994	242708231	154	26	436709	2.9036	0.0018447	D2HGDH	0.0360358
ENSG00000188011	2	242811752	242815975	20	6	436709	2.8775	0.002004	CXXC11	0.0379931
ENSG00000216921	2	242836136	242844702	42	9	436709	3.2635	0.0005503	AC131097.4	0.0146436
ENSG00000254999	3	10157276	10168874	46	5	436709	2.9105	0.0018041	BRK1	0.035459
ENSG00000131374	3	17198654	18486309	2949	74	436709	3.5237	0.00021279	TBC1D5	0.0067489
ENSG00000182568	3	18386879	18487080	240	45	436709	3.451	0.00027927	SATB1	0.00846663
ENSG00000144642	3	29322473	30051886	2686	168	436709	2.7831	0.0026921	RBMS3	0.046551
ENSG00000211456	3	45730548	45786916	185	11	436709	2.8501	0.0021854	SACM1L	0.040266
ENSG00000163818	3	45864808	45957534	192	37	436709	3.3643	0.00038371	LZTFL1	0.0108941
ENSG00000163820	3	45959396	46037316	207	23	436709	3.6199	0.00014734	FYCO1	0.00496143
ENSG00000121807	3	46395225	46402419	19	5	436709	2.9901	0.0013946	CCR2	0.0295381
ENSG00000121797	3	46448654	46454488	19	6	436709	4.7734	9.0563e-07	CCRL2	5.93748e-05
ENSG00000012223	3	46477136	46526724	154	25	436709	3.0685	0.0010758	LTF	0.0244015
ENSG00000163825	3	46538981	46542439	10	3	436709	4.056	2.496e-05	RTP3	0.00112133
ENSG00000164051	3	48473574	48481866	17	5	436709	3.1441	0.00083295	CCDC51	0.020109
ENSG00000164054	3	48509197	48542259	48	10	436709	3.0118	0.0012985	SHISA5	0.0279494
ENSG00000114268	3	48555117	48599448	59	17	436709	3.7562	8.6257e-05	PFKFB4	0.00326615
ENSG00000114270	3	48601506	48632700	31	11	436709	3.7071	0.00010483	COL7A1	0.00382877
ENSG00000183396	3	48658192	48659288	3	2	436709	6.2712	1.7912e-10	TMEM89	2.91526e-08
ENSG00000225697	3	48663156	48672926	15	4	436709	7.0322	1.0162e-12	SLC26A6	2.99279e-10
ENSG00000008300	3	48673902	48700348	28	5	436709	7.4194	5.8842e-14	CELSR3	2.70554e-11
ENSG00000213672	3	48701364	48723797	38	10	436709	7.4953	3.3085e-14	NCKIPSD	1.70516e-11
ENSG00000068745	3	48725436	48777786	81	15	436709	6.1094	5e-10	IP6K2	6.2052e-08
ENSG00000114302	3	48782030	48885279	81	19	436709	6.0049	9.5746e-10	PRKAR2A	1.11029e-07
ENSG00000178537	3	48894369	48936426	41	10	436709	3.8259	6.5149e-05	SLC25A20	0.00252959
ENSG00000177479	3	48956254	49023815	78	20	436709	5.9978	1e-09	ARIH2	1.14531e-07
ENSG00000178467	3	49027319	49044587	14	5	436709	5.256	7.3616e-08	P4HTM	5.9645e-06
ENSG00000178252	3	49044495	49053386	6	3	436709	6.5026	3.9482e-11	WDR6	7.63072e-09
ENSG00000178149	3	49052921	49059726	8	5	436709	5.8844	1.9977e-09	DALRD3	2.1425e-07
ENSG00000178035	3	49061758	49066841	8	5	436709	7.3697	8.5487e-14	IMPDH2	3.52472e-11
ENSG00000198218	3	49067140	49131796	75	22	436709	7.6604	9.2704e-15	QRICH1	7.16679e-12
ENSG00000172053	3	49133365	49142553	14	6	436709	6.8764	3.0682e-12	QARS	8.01794e-10
ENSG00000172037	3	49158547	49170551	10	6	436709	5.4506	2.5099e-08	LAMB2	2.20705e-06
ENSG00000185909	3	49209044	49213917	7	3	436709	5.9147	1.662e-09	KLHDC8B	1.82466e-07
ENSG00000236980	3	49215065	49229291	20	5	436709	6.6438	1.528e-11	C3orf84	3.50006e-09
ENSG00000173421	3	49235861	49295537	93	16	436709	6.1094	5e-10	CCDC36	6.2052e-08
ENSG00000225399	3	49297518	49298744	6	3	436709	5.4491	2.5318e-08	RP11-3B7.1	2.21097e-06
ENSG00000188315	3	49306035	49315342	10	3	436709	7.7768	3.7192e-15	C3orf62	4.11981e-12
ENSG00000114316	3	49315264	49378145	78	19	436709	6.1094	5e-10	USP4	6.2052e-08
ENSG00000233276	3	49394609	49396033	2	1	436709	12.852	4.1968e-38	GPX1	7.78674e-34
ENSG00000067560	3	49396578	49450431	89	14	436709	6.1094	5e-10	RHOA	6.2052e-08
ENSG00000145022	3	49449639	49453908	9	5	436709	6.1094	5e-10	TCTA	6.2052e-08
ENSG00000145020	3	49454211	49460186	6	2	436709	7.285	1.6087e-13	AMT	5.73997e-11
ENSG00000145029	3	49460379	49466759	7	4	436709	7.7995	3.1086e-15	NICN1	4.11981e-12
ENSG00000173402	3	49506146	49573048	113	15	436709	6.1094	5e-10	DAG1	6.2052e-08
ENSG00000164061	3	49591922	49708978	163	21	436709	7.3841	7.6772e-14	BSN	3.23734e-11
ENSG00000164062	3	49711435	49721396	7	3	436709	6.1094	5e-10	APEH	6.2052e-08
ENSG00000173531	3	49721380	49726934	7	4	436709	6.1094	5e-10	MST1	6.2052e-08
ENSG00000164068	3	49726932	49758962	55	13	436709	6.1094	5e-10	RNF123	6.2052e-08
ENSG00000176020	3	49754267	49761349	6	4	436709	6.5619	2.6559e-11	AMIGO3	5.47529e-09
ENSG00000173540	3	49754277	49761384	6	4	436709	6.5619	2.6559e-11	GMPPB	5.47529e-09
ENSG00000176095	3	49761727	49823975	93	13	436709	7.4577	4.402e-14	IP6K1	2.14933e-11
ENSG00000187492	3	49828165	49837268	17	7	436709	7.7787	3.6637e-15	CDHR4	4.11981e-12
ENSG00000182179	3	49842640	49851379	10	5	436709	6.6471	1.4942e-11	UBA7	3.46542e-09
ENSG00000183763	3	49866034	49894007	39	8	436709	7.6667	8.8263e-15	TRAIP	7.12014e-12
ENSG00000164076	3	49895421	49907655	16	5	436709	7.7677	3.9968e-15	CAMKV	4.11981e-12
ENSG00000164078	3	49924435	49941299	21	7	436709	7.3552	9.5313e-14	MST1R	3.76263e-11
ENSG00000228008	3	49941278	49954370	13	5	436709	7.5175	2.7922e-14	CTD-2330K9.3	1.56989e-11
ENSG00000164077	3	49946302	49967606	27	9	436709	7.6404	1.0825e-14	MON1A	7.72489e-12
ENSG00000004534	3	49977440	50137478	293	19	436709	5.97	1.1862e-09	RBM6	1.34958e-07
ENSG00000003756	3	50126341	50156454	35	10	436709	5.9628	1.2395e-09	RBM5	1.3854e-07
ENSG00000001617	3	50192478	50226508	71	16	436709	5.2742	6.6683e-08	SEMA3F	5.4745e-06
ENSG00000114349	3	50229045	50233949	4	2	436709	4.9292	4.1286e-07	GNAT1	2.91263e-05
ENSG00000114353	3	50263724	50296787	46	15	436709	3.1848	0.00072439	GNAI2	0.0180893
ENSG00000114378	3	50337320	50349812	22	9	436709	3.504	0.00022916	HYAL1	0.00718215
ENSG00000114383	3	50357458	50365682	10	5	436709	3.2531	0.00057084	TUSC2	0.0150456
ENSG00000114388	3	50384761	50388522	4	2	436709	3.8644	5.5681e-05	NPRL2	0.00220749
ENSG00000114395	3	50388126	50395891	14	7	436709	3.1233	0.00089429	CYB561D2	0.0212454
ENSG00000272104	3	50388323	50405354	24	11	436709	3.2914	0.00049851	XXcos-LUCA11.5	0.013483
ENSG00000126062	3	50392180	50397041	5	3	436709	2.9914	0.0013884	TMEM115	0.0294404
ENSG00000007402	3	50400233	50541675	298	31	436709	3.6366	0.00013811	CACNA2D2	0.00473659
ENSG00000088543	3	50595462	50608458	23	9	436709	3.0324	0.0012129	C3orf18	0.0265714
ENSG00000114735	3	50606583	50622366	26	9	436709	3.0476	0.0011535	HEMK1	0.0256312
ENSG00000114738	3	50648951	50686720	57	11	436709	2.7848	0.0026779	MAPKAPK3	0.0464787
ENSG00000145041	3	51433298	51534010	176	34	436709	2.9594	0.001541	VPRBP	0.0316362
ENSG00000164080	3	51575160	51702683	154	34	436709	2.999	0.0013545	RAD54L2	0.0288867
ENSG00000164082	3	51741086	51752629	11	7	436709	2.9405	0.0016383	GRM2	0.0331264
ENSG00000114861	3	71003844	71633140	1440	152	436709	4.3172	7.8993e-06	FOXP1	0.000405993
ENSG00000174611	3	134321980	134370478	121	11	436709	2.8976	0.0018801	KY	0.0364508
ENSG00000177311	3	141043055	141168634	293	38	436709	2.936	0.0016621	ZBTB38	0.0335567
ENSG00000155903	3	141205889	141334184	176	25	436709	3.5621	0.00018394	RASA2	0.00600849
ENSG00000175040	3	142838173	142841800	5	2	436709	3.0613	0.0011019	CHST2	0.0247514
ENSG00000186329	3	171561139	171656505	295	30	436709	3.2035	0.00067887	TMEM212	0.0172545
ENSG00000114450	3	179116990	179169378	132	29	436709	2.8127	0.0024563	GNB4	0.0438213
ENSG00000145012	3	187871072	188608460	2132	253	436709	9.0192	9.4691e-20	LPP	8.78448e-16
ENSG00000163959	3	195938358	195970049	98	19	436709	3.2174	0.00064686	SLC51A	0.0166692
ENSG00000161217	3	195941093	196014828	174	23	436709	3.6266	0.00014358	PCYT1A	0.00487017
ENSG00000272741	3	195975101	196045093	159	18	436709	3.2183	0.00064483	RP11-447L10.1	0.01664
ENSG00000163964	3	196366646	196462878	383	73	436709	2.8691	0.0020579	PIGX	0.0385384
ENSG00000174007	3	196433148	196439164	24	5	436709	2.9078	0.00182	CEP19	0.0356582
ENSG00000188981	4	3246096	3273465	98	13	436709	2.7988	0.0025647	MSANTD1	0.0449396
ENSG00000109758	4	3443614	3451211	26	10	436709	2.8413	0.0022462	HGFAC	0.0411006
ENSG00000175920	4	3465033	3503200	231	36	436709	3.554	0.00018971	DOK7	0.0061429
ENSG00000109689	4	26859300	27027003	363	39	436709	3.4898	0.00024166	STIM2	0.00753573
ENSG00000047365	4	35949843	36246131	802	69	436709	5.1172	1.5506e-07	ARAP2	1.17428e-05
ENSG00000134962	4	39408473	39453156	136	33	436709	2.8112	0.0024679	KLB	0.0438515
ENSG00000163682	4	39455744	39460568	19	7	436709	3.0247	0.0012442	RPL9	0.0270915
ENSG00000153064	4	102332443	102995969	2010	113	436709	3.6291	0.00014221	BANK1	0.0048414
ENSG00000168769	4	106067032	106200973	339	41	436709	3.2049	0.00067559	TET2	0.0172419
ENSG00000138688	4	123073488	123283913	435	34	436709	5.0396	2.3327e-07	KIAA1109	1.7175e-05
ENSG00000164113	4	123300121	123350957	120	23	436709	5.7921	3.476e-09	ADAD1	3.603e-07
ENSG00000109471	4	123372625	123377880	10	5	436709	7.0862	6.8939e-13	IL2	2.06306e-10
ENSG00000138684	4	123533783	123542224	20	8	436709	6.1649	3.5272e-10	IL21	5.40857e-08
ENSG00000181004	4	123653857	123666098	27	6	436709	3.139	0.00084761	BBS12	0.0203712
ENSG00000112977	5	10679342	10761384	284	20	436709	4.8315	6.7742e-07	DAP	4.55393e-05
ENSG00000152582	5	35617946	35814713	580	36	436709	2.7895	0.0026393	SPEF2	0.0458934
ENSG00000152611	5	35904397	35938881	134	21	436709	3.0819	0.0010283	CAPSL	0.023642
ENSG00000145623	5	38845960	38945698	284	38	436709	4.1199	1.8953e-05	OSMR	0.000879135
ENSG00000171522	5	40679600	40693837	22	5	436709	3.4659	0.00026418	PTGER4	0.00806184
ENSG00000113638	5	40714577	40756077	93	15	436709	4.3367	7.2316e-06	TTC33	0.000378732
ENSG00000132356	5	40759481	40798476	69	13	436709	5.0157	2.6416e-07	PRKAA1	1.91454e-05
ENSG00000145592	5	40825364	40835437	27	11	436709	6.1113	4.9406e-10	RPL37	6.2052e-08
ENSG00000112936	5	40909354	40983041	280	29	436709	4.0901	2.1559e-05	C7	0.000985236
ENSG00000213949	5	52083730	52255040	535	73	436709	2.8143	0.0024444	ITGA1	0.043651
ENSG00000164512	5	55395507	55529186	419	62	436709	2.7773	0.0027406	ANKRD55	0.0469088
ENSG00000130449	5	60628100	60841997	335	33	436709	2.9461	0.0016091	ZSWIM6	0.0327347
ENSG00000247121	5	96149731	96271513	545	36	436709	4.5943	2.1715e-06	CTD-2260A17.2	0.000131238
ENSG00000164308	5	96211643	96255420	206	13	436709	4.4574	4.1483e-06	ERAP2	0.000230442
ENSG00000113441	5	96271098	96373219	284	22	436709	4.4101	5.1671e-06	LNPEP	0.000281145
ENSG00000164221	5	114602885	114632528	61	16	436709	2.8785	0.0019978	CCDC112	0.0379787
ENSG00000198108	5	129240165	129522327	568	33	436709	3.2558	0.00056543	CHSY3	0.0149657
ENSG00000186687	5	130506503	130541119	89	13	436709	3.6801	0.00011655	LYRM7	0.00413474
ENSG00000158985	5	130581186	130734140	253	27	436709	3.7883	7.5826e-05	CDC42SE2	0.00289481
ENSG00000158987	5	130759614	130970929	345	23	436709	3.5117	0.00022264	RAPGEF6	0.00702528
ENSG00000273217	5	130761584	131132676	597	25	436709	3.4111	0.0003235	CTC-432M15.3	0.00952733
ENSG00000217128	5	130977407	131132710	247	27	436709	3.0348	0.0012036	FNIP1	0.0264592
ENSG00000164398	5	131142683	131347936	392	31	436709	3.8173	6.7455e-05	ACSL6	0.002602
ENSG00000164399	5	131396222	131398897	5	2	436709	2.753	0.0029525	IL3	0.0497554
ENSG00000164400	5	131409483	131411859	5	2	436709	6.1094	5e-10	CSF2	6.2052e-08
ENSG00000072682	5	131527531	131631008	296	30	436709	7.3631	8.9876e-14	P4HA2	3.62513e-11
ENSG00000131435	5	131593364	131609147	44	10	436709	6.1094	5e-10	PDLIM4	6.2052e-08
ENSG00000197208	5	131630136	131679899	160	20	436709	6.1094	5e-10	SLC22A4	6.2052e-08
ENSG00000197375	5	131705444	131731306	98	15	436709	7.6053	1.4211e-14	SLC22A5	9.5182e-12
ENSG00000197536	5	131746328	131811736	190	23	436709	6.1094	5e-10	C5orf56	6.2052e-08
ENSG00000125347	5	131817301	131826490	36	2	436709	6.7892	5.639e-12	IRF1	1.43323e-09
ENSG00000169194	5	131991955	131996802	11	3	436709	3.3769	0.00036659	IL13	0.0105453
ENSG00000113520	5	132009678	132018368	15	2	436709	5.2423	7.9297e-08	IL4	6.39685e-06
ENSG00000131437	5	132028320	132073330	101	13	436709	5.7617	4.1647e-09	KIF3A	4.22083e-07
ENSG00000205089	5	132083137	132089856	5	2	436709	4.0568	2.4872e-05	CCNI2	0.00112009
ENSG00000164402	5	132086509	132142933	104	16	436709	5.158	1.2482e-07	45543	9.56988e-06
ENSG00000224186	5	134368970	134691744	845	127	436709	4.2179	1.2327e-05	C5orf66	0.000609907
ENSG00000184584	5	138855119	138862520	8	3	436709	3.3528	0.0004	TMEM173	0.0111427
ENSG00000131507	5	141488070	141534005	157	17	436709	5.3889	3.544e-08	NDFIP1	3.0163e-06
ENSG00000113722	5	149546358	149564120	26	10	436709	3.1248	0.00088959	CDX1	0.0211944
ENSG00000011083	5	149569520	149602351	142	25	436709	4.3305	7.4385e-06	SLC6A7	0.000386594
ENSG00000070808	5	149599054	149669854	182	42	436709	5.7823	3.6834e-09	CAMK2A	3.79677e-07
ENSG00000256235	5	150157508	150176296	61	9	436709	4.7376	1.0814e-06	SMIM3	6.89495e-05
ENSG00000269636	5	150157867	150176297	60	9	436709	4.823	7.07e-07	AC010441.1	4.73562e-05
ENSG00000237693	5	150226085	150280298	200	11	436709	7.129	5.0543e-13	IRGM	1.56296e-10
ENSG00000145908	5	150273954	150284545	30	5	436709	4.0202	2.9069e-05	ZNF300	0.00126311
ENSG00000226650	5	154393260	154397685	5	3	436709	3.2216	0.0006374	KIF4B	0.0165175
ENSG00000145850	5	156346293	156390266	100	16	436709	3.5459	0.0001956	TIMD4	0.00628971
ENSG00000113249	5	156456424	156486130	118	20	436709	4.6987	1.309e-06	HAVCR1	8.15073e-05
ENSG00000164332	5	158690089	158713044	44	12	436709	3.7834	7.7351e-05	UBLCP1	0.00294696
ENSG00000113302	5	158741791	158757895	34	7	436709	4.3799	5.9379e-06	IL12B	0.000318416
ENSG00000120129	5	172195093	172198198	7	2	436709	2.9523	0.001577	DUSP1	0.0322954
ENSG00000184845	5	174867042	174871211	12	5	436709	3.4768	0.00025376	DRD1	0.00781668
ENSG00000213347	5	176728462	176739758	20	9	436709	3.1521	0.00081038	MXD3	0.0197061
ENSG00000169223	5	176758563	176778853	37	9	436709	3.1875	0.00071758	LMAN2	0.0180162
ENSG00000169220	5	176784838	176799602	21	6	436709	4.6985	1.3101e-06	RGS14	8.15073e-05
ENSG00000131183	5	176806236	176825849	29	9	436709	3.7533	8.7252e-05	SLC34A1	0.00329709
ENSG00000196923	5	176910395	176924607	24	12	436709	3.1744	0.00075082	PDLIM7	0.0186167
ENSG00000131459	5	179727690	179780387	256	30	436709	3.0701	0.0010701	GFPT2	0.0243317
ENSG00000145996	6	20534688	21232635	2147	102	436709	5.537	1.5382e-08	CDKAL1	1.4059e-06
ENSG00000096060	6	35541362	35696360	334	35	436709	3.6228	0.00014572	FKBP5	0.00492475
ENSG00000096070	6	36164521	36200567	47	15	436709	2.8839	0.0019641	BRPF3	0.0376855
ENSG00000180316	6	36210980	36276372	185	43	436709	3.679	0.00011709	PNPLA1	0.00414597
ENSG00000010030	6	36322419	36356164	151	44	436709	3.6132	0.00015122	ETV7	0.00507366
ENSG00000179165	6	36358328	36410666	160	15	436709	3.1857	0.00072203	PXT1	0.0180546
ENSG00000255587	6	36683256	36699870	43	9	436709	3.356	0.00039546	RAB44	0.0110769
ENSG00000137168	6	36822603	36842800	69	16	436709	2.9172	0.001766	PPIL1	0.0349322
ENSG00000146232	6	44225903	44233500	19	8	436709	4.3373	7.2122e-06	NFKBIE	0.000378732
ENSG00000172348	6	46188475	46459709	565	45	436709	3.0639	0.0010925	RCAN2	0.0246845
ENSG00000112182	6	90636248	91006627	873	105	436709	4.6083	2.0303e-06	BACH2	0.000123105
ENSG00000057657	6	106534195	106557814	38	12	436709	3.5101	0.00022395	PRDM1	0.00705462
ENSG00000080546	6	109307640	109416022	195	14	436709	3.3727	0.00037222	SESN1	0.0106741
ENSG00000112394	6	111408781	111552397	278	25	436709	4.0296	2.7932e-05	SLC16A10	0.00123049
ENSG00000173214	6	111580551	111592370	30	11	436709	3.6824	0.00011551	KIAA1919	0.00410996
ENSG00000009413	6	111620234	111804918	370	32	436709	4.5769	2.3593e-06	REV3L	0.000141208
ENSG00000056972	6	111877657	111927481	143	24	436709	5.1741	1.145e-07	TRAF3IP2	8.96385e-06
ENSG00000111817	6	116575336	116762424	453	51	436709	3.2703	0.00053718	DSE	0.0143614
ENSG00000188820	6	116782533	116784934	7	4	436709	3.0244	0.0012455	FAM26F	0.0270915
ENSG00000047932	6	117639374	117923691	975	72	436709	3.5397	0.00020025	GOPC	0.00640593
ENSG00000164465	6	117774980	117891021	416	40	436709	3.6515	0.00013035	DCBLD1	0.00451215
ENSG00000118514	6	135238528	135271260	57	12	436709	3.3785	0.00036445	ALDH8A1	0.0105192
ENSG00000164694	6	159590429	159693141	348	19	436709	3.3586	0.00039175	FNDC1	0.0110406
ENSG00000026297	6	167342992	167370679	74	21	436709	5.5479	1.4457e-08	RNASET2	1.3279e-06
ENSG00000213066	6	167412670	167466201	254	11	436709	5.6145	9.8545e-09	FGFR1OP	9.18796e-07
ENSG00000112486	6	167525295	167553184	92	23	436709	3.5243	0.00021229	CCR6	0.0067489
ENSG00000176349	7	1878222	1889567	61	11	436709	3.5588	0.00018629	AC110781.3	0.00607456
ENSG00000174945	7	2719156	2815134	476	57	436709	5.7569	4.2843e-09	AMZ1	4.29681e-07
ENSG00000146535	7	2767746	2883958	504	27	436709	5.2055	9.6759e-08	GNA12	7.73822e-06
ENSG00000198286	7	2945775	3083579	613	98	436709	3.6678	0.00012234	CARD11	0.00428282
ENSG00000164916	7	4683388	4811074	390	70	436709	3.2798	0.00051932	FOXK1	0.0139442
ENSG00000157927	7	4836686	4923350	375	37	436709	4.6725	1.4879e-06	RADIL	9.20217e-05
ENSG00000136297	7	4945620	4998844	184	27	436709	6.7345	8.2247e-12	MMD2	2.00791e-09
ENSG00000272968	7	5023349	5112852	345	24	436709	3.8349	6.2807e-05	RBAK-RBAKDN	0.00245331
ENSG00000146587	7	5085452	5109119	83	16	436709	4.0439	2.629e-05	RBAK	0.00117256
ENSG00000157954	7	5229819	5273457	174	32	436709	3.2301	0.0006188	WIPI2	0.0161253
ENSG00000164638	7	5314000	5346501	151	30	436709	7.1848	3.3656e-13	SLC29A4	1.0584e-10
ENSG00000182095	7	5346421	5465045	401	75	436709	7.7253	5.5785e-15	TNRC18	5.10076e-12
ENSG00000155034	7	5470966	5553429	390	50	436709	7.7905	3.3377e-15	FBXL18	4.11981e-12
ENSG00000075624	7	5566782	5603415	134	35	436709	4.7744	9.0118e-07	ACTB	5.92925e-05
ENSG00000011275	7	5659678	5821370	533	31	436709	3.7381	9.27e-05	RNF216	0.00348169
ENSG00000122543	7	5919458	5925993	24	8	436709	4.7522	1.0061e-06	OCM	6.48166e-05
ENSG00000122674	7	5938356	5965605	20	10	436709	5.175	1.1397e-07	CCZ1	8.96017e-06
ENSG00000122512	7	6012870	6048756	110	23	436709	2.8892	0.0019313	PMS2	0.0372543
ENSG00000106305	7	6048876	6063465	72	17	436709	3.234	0.00061031	AIMP2	0.0159264
ENSG00000106346	7	6144515	6201195	182	27	436709	4.2415	1.1103e-05	USP42	0.000558279
ENSG00000008256	7	6201407	6312275	259	29	436709	3.5936	0.0001631	CYTH3	0.00541352
ENSG00000136238	7	6414154	6443608	121	28	436709	3.3862	0.00035437	RAC1	0.010338
ENSG00000164535	7	6448757	6523821	304	37	436709	5.1707	1.1658e-07	DAGLB	9.05032e-06
ENSG00000136240	7	6485584	6523873	135	29	436709	4.004	3.1146e-05	KDELR2	0.00135019
ENSG00000215045	7	6537093	6591067	156	38	436709	3.5768	0.00017389	GRID2IP	0.00572049
ENSG00000164649	7	21940518	21985702	149	30	436709	3.0253	0.0012418	CDCA7L	0.0270745
ENSG00000136244	7	22765503	22771621	16	6	436709	2.8809	0.0019828	IL6	0.0377709
ENSG00000196683	7	22852251	22862470	57	8	436709	2.9867	0.0014099	TOMM7	0.0296675
ENSG00000122550	7	23145353	23217533	204	16	436709	3.204	0.0006776	KLHL7	0.0172489
ENSG00000214871	7	23210760	23234503	62	10	436709	3.6755	0.00011867	AC005082.1	0.00417799
ENSG00000136243	7	23221446	23240630	54	8	436709	3.5692	0.00017903	NUPL2	0.00587916
ENSG00000078399	7	27202054	27210117	16	8	436709	2.9863	0.0014119	HOXA9	0.0296675
ENSG00000257184	7	27203154	27219632	28	12	436709	2.8471	0.0022057	RP1-170O19.20	0.0405595
ENSG00000005073	7	27221129	27224842	8	5	436709	3.1245	0.00089058	HOXA11	0.0211944
ENSG00000106031	7	27233122	27239725	13	6	436709	3.4672	0.00026295	HOXA13	0.00803752
ENSG00000065883	7	39989636	40136733	311	31	436709	3.0395	0.0011847	CDK13	0.0261499
ENSG00000168303	7	40165622	40174258	10	5	436709	3.0712	0.0010661	MPLKIP	0.0242705
ENSG00000106633	7	44183872	44237769	162	35	436709	2.8624	0.0021019	GCK	0.0391553
ENSG00000164500	7	50135632	50199426	225	19	436709	3.3549	0.00039701	C7orf72	0.0110769
ENSG00000185811	7	50343720	50472799	251	53	436709	3.092	0.00099391	IKZF1	0.0230225
ENSG00000174374	7	74441226	74490064	21	7	436709	2.9023	0.001852	WBSCR16	0.0360586
ENSG00000146701	7	75677369	75696826	59	12	436709	3.0352	0.0012018	MDH2	0.026451
ENSG00000172354	7	100271154	100276797	6	4	436709	3.4801	0.00025058	GNB2	0.00774877
ENSG00000146830	7	100277130	100287071	24	11	436709	2.8965	0.001887	GIGYF1	0.0365082
ENSG00000146828	7	100424442	100464631	101	28	436709	3.9241	4.3519e-05	SLC12A9	0.00177731
ENSG00000087077	7	100464760	100471076	14	7	436709	3.8247	6.5473e-05	TRIP6	0.00253609
ENSG00000087087	7	100472733	100486285	35	10	436709	3.5214	0.00021463	SRRT	0.00679564
ENSG00000176125	7	100486346	100487339	1	1	436709	3.4462	0.00028429	UFSP1	0.00859074
ENSG00000087085	7	100487615	100494594	16	7	436709	4.1564	1.6162e-05	ACHE	0.00077286
ENSG00000205277	7	100612904	100662230	99	21	436709	3.7198	9.9684e-05	MUC12	0.00368434
ENSG00000160991	7	102073553	102097268	64	18	436709	4.7434	1.0511e-06	ORAI2	6.74813e-05
ENSG00000160993	7	102096685	102105323	24	7	436709	3.0038	0.0013333	ALKBH4	0.0285329
ENSG00000161036	7	102105376	102113615	42	10	436709	2.8104	0.002474	LRWD1	0.0438515
ENSG00000005483	7	104654626	104754808	170	21	436709	2.7788	0.0027281	KMT2E	0.0468244
ENSG00000091138	7	107405912	107443670	90	26	436709	5.6156	9.7916e-09	SLC26A3	9.17542e-07
ENSG00000091140	7	107531415	107572175	69	10	436709	7.09	6.7052e-13	DLD	2.03948e-10
ENSG00000091136	7	107564244	107643700	191	43	436709	6.8788	3.0188e-12	LAMB1	8.00155e-10
ENSG00000128595	7	128379346	128411861	83	10	436709	3.0618	0.0011	CALU	0.0247514
ENSG00000128617	7	128412545	128415844	11	4	436709	2.9082	0.0018176	OPN1SW	0.0356582
ENSG00000128604	7	128577666	128590089	44	14	436709	5.4298	2.8207e-08	IRF5	2.41176e-06
ENSG00000064419	7	128594948	128695198	222	29	436709	3.8258	6.5169e-05	TNPO3	0.00252959
ENSG00000146955	7	140103843	140126050	76	20	436709	2.8774	0.0020047	RAB19	0.0379931
ENSG00000055130	7	148395006	148498128	240	29	436709	4.0304	2.7845e-05	CUL1	0.00123009
ENSG00000106462	7	148504475	148581413	157	28	436709	2.9479	0.0015999	EZH2	0.0325846
ENSG00000250305	8	12803151	12889012	462	41	436709	3.4167	0.00031698	KIAA1456	0.00939496
ENSG00000061337	8	20103676	20161474	200	49	436709	2.7803	0.0027152	LZTS1	0.0468195
ENSG00000147443	8	21766384	21771371	11	5	436709	3.1655	0.00077407	DOK2	0.0190548
ENSG00000147526	8	38585704	38710546	241	37	436709	2.8665	0.0020751	TACC1	0.0387728
ENSG00000176209	8	42396298	42409603	36	6	436709	3.0394	0.0011853	SMIM19	0.0261499
ENSG00000254087	8	56792372	56923940	437	42	436709	2.81	0.0024769	LYN	0.0438515
ENSG00000235531	8	72740402	73030628	1075	84	436709	3.1146	0.00092106	RP11-383H13.1	0.0216595
ENSG00000178860	8	72753784	72756703	7	3	436709	2.896	0.0018897	MSC	0.0365224
ENSG00000188343	8	94710789	94743755	58	17	436709	2.9692	0.0014927	FAM92A1	0.0308758
ENSG00000183808	8	94741584	94753245	19	5	436709	3.4176	0.00031583	RBM12B	0.00938268
ENSG00000212998	8	94752349	94753001	1	1	436709	3.0219	0.001256	RBM12B-AS1	0.0272523
ENSG00000164953	8	94767072	94831462	79	25	436709	3.7066	0.00010504	TMEM67	0.0038289
ENSG00000156795	8	124428965	124479470	256	9	436709	3.3644	0.00038361	WDYHV1	0.0108941
ENSG00000173334	8	126442563	126450647	19	9	436709	3.1647	0.0007761	TRIB1	0.0190725
ENSG00000107099	9	214854	465259	1171	85	436709	2.8147	0.0024408	DOCK8	0.0436287
ENSG00000120158	9	4792869	4885917	308	36	436709	4.3995	5.4254e-06	RCL1	0.000294336
ENSG00000096968	9	4985033	5128183	370	23	436709	7.3484	1.003e-13	JAK2	3.87701e-11
ENSG00000268155	9	5077163	5084580	18	5	436709	7.5277	2.5813e-14	AL161450.1	1.49667e-11
ENSG00000120210	9	5131979	5185668	148	10	436709	6.1094	5e-10	INSL6	6.2052e-08
ENSG00000120211	9	5231419	5235304	4	2	436709	6.5459	2.9574e-11	INSL4	6.02985e-09
ENSG00000120217	9	5450503	5470566	63	13	436709	4.2255	1.1923e-05	CD274	0.000594676
ENSG00000198876	9	34086385	34127397	124	21	436709	3.4583	0.00027185	DCAF12	0.0082687
ENSG00000205108	9	34723052	34729464	21	8	436709	3.0791	0.0010381	FAM205A	0.0237789
ENSG00000165072	9	72658497	72841886	479	24	436709	3.5629	0.00018341	MAMDC2	0.00600174
ENSG00000127080	9	95375466	95432547	162	25	436709	2.8693	0.0020572	IPPK	0.0385384
ENSG00000185963	9	95473645	95527094	130	17	436709	3.8664	5.5228e-05	BICD2	0.00219422
ENSG00000158169	9	97861336	98079991	278	30	436709	3.3168	0.00045527	FANCC	0.0125142
ENSG00000030304	9	113431051	113563859	364	53	436709	2.9212	0.0017435	MUSK	0.0346593
ENSG00000119471	9	115142217	115234690	277	20	436709	3.0627	0.0010967	HSDL2	0.0247244
ENSG00000136888	9	117350026	117360653	22	9	436709	3.4275	0.00030453	ATP6V1G1	0.00912803
ENSG00000157693	9	117373486	117408702	156	17	436709	4.1395	1.74e-05	C9orf91	0.000821475
ENSG00000181634	9	117546915	117568406	39	16	436709	7.8821	1.6098e-15	TNFSF15	3.29593e-12
ENSG00000169925	9	136895427	136933657	152	26	436709	4.3314	7.4094e-06	BRD3	0.000386163
ENSG00000160360	9	139221932	139254057	120	26	436709	5.4486	2.5382e-08	GPSM1	2.21097e-06
ENSG00000213221	9	139253932	139258241	18	9	436709	7.2636	1.884e-13	DNLZ	6.35559e-11
ENSG00000187796	9	139256355	139268133	38	12	436709	7.7394	4.996e-15	CARD9	4.87873e-12
ENSG00000165684	9	139270029	139293249	85	15	436709	6.9824	1.4505e-12	SNAPC4	4.07766e-10
ENSG00000165689	9	139296377	139305061	53	12	436709	7.6431	1.0603e-14	SDCCAG3	7.72489e-12
ENSG00000165688	9	139305110	139318213	42	10	436709	7.3914	7.2664e-14	PMPCA	3.13537e-11
ENSG00000148384	9	139323071	139334274	47	11	436709	7.2528	2.0411e-13	INPP5E	6.64396e-11
ENSG00000148396	9	139334549	139372141	106	24	436709	6.4643	5.0886e-11	SEC16A	9.53676e-09
ENSG00000196366	9	139377947	139380518	5	3	436709	6.2432	2.1438e-10	C9orf163	3.39966e-08
ENSG00000148400	9	139388896	139440314	183	39	436709	6.0221	8.6104e-10	NOTCH1	1.02409e-07
ENSG00000134460	10	6052652	6104288	231	50	436709	2.8595	0.0021215	IL2RA	0.0394017
ENSG00000204566	10	23492745	23528745	72	21	436709	2.7727	0.0027794	C10orf115	0.047398
ENSG00000107968	10	30722866	30750762	60	11	436709	5.9644	1.2276e-09	MAP3K8	1.38042e-07
ENSG00000216937	10	32735068	32863492	416	31	436709	2.8359	0.0022848	CCDC7	0.0415203
ENSG00000150076	10	32832297	33171802	1119	32	436709	2.8721	0.002039	C10ORF68	0.0383299
ENSG00000108094	10	35297479	35379570	186	14	436709	6.1094	5e-10	CUL2	6.2052e-08
ENSG00000095794	10	35415719	35501886	194	15	436709	7.4642	4.1911e-14	CREM	2.10167e-11
ENSG00000108100	10	35535953	35860852	544	36	436709	5.0211	2.5684e-07	CCNY	1.86879e-05
ENSG00000169813	10	43881065	43904614	68	17	436709	2.8285	0.0023382	HNRNPF	0.0420785
ENSG00000243660	10	43932282	43991517	185	26	436709	3.9274	4.2926e-05	ZNF487	0.00176989
ENSG00000151151	10	59951278	60027694	285	11	436709	3.993	3.2615e-05	IPMK	0.00140403
ENSG00000122873	10	60028818	60049346	61	7	436709	4.098	2.0835e-05	CISD1	0.000956863
ENSG00000138311	10	64133951	64431771	934	95	436709	6.5212	3.4863e-11	ZNF365	6.88136e-09
ENSG00000181915	10	64564516	64568238	7	3	436709	4.2108	1.2724e-05	ADO	0.00062621
ENSG00000122877	10	64571756	64679660	360	33	436709	5.6499	8.0259e-09	EGR2	7.59758e-07
ENSG00000171988	10	64926981	65225722	704	39	436709	2.7832	0.0026914	JMJD1C	0.046551
ENSG00000165476	10	65281123	65384883	243	31	436709	3.664	0.00012416	REEP3	0.00432128
ENSG00000172650	10	75434033	75457639	8	4	436709	4.4604	4.0903e-06	AGAP5	0.000227902
ENSG00000176986	10	75504120	75531919	45	11	436709	3.0187	0.0012694	SEC24C	0.0274547
ENSG00000214655	10	75545340	75561551	10	6	436709	3.2394	0.00059883	ZSWIM8	0.0156489
ENSG00000272916	10	75556272	75571409	17	6	436709	3.7416	9.1421e-05	RP11-574K11.31	0.00344761
ENSG00000166507	10	75561669	75571589	14	6	436709	4.06	2.4537e-05	NDST2	0.00110769
ENSG00000148660	10	75572259	75634343	92	18	436709	4.5217	3.0676e-06	CAMK2G	0.000176211
ENSG00000122861	10	75668935	75677255	20	7	436709	5.2924	6.0365e-08	PLAU	5.00005e-06
ENSG00000222047	10	75669727	75682535	35	10	436709	5.0596	2.1005e-07	C10orf55	1.56517e-05
ENSG00000108175	10	80828792	81076276	844	130	436709	5.9203	1.6072e-09	ZMIZ1	1.775e-07
ENSG00000204038	10	82009466	82013395	27	5	436709	3.5062	0.00022727	AL359195.1	0.00713968
ENSG00000151224	10	82031576	82049440	62	15	436709	3.1088	0.00093925	MAT1A	0.0220036
ENSG00000170788	10	82095861	82116511	50	14	436709	3.0502	0.0011435	DYDC1	0.02547
ENSG00000133665	10	82104501	82127829	81	14	436709	3.0221	0.0012553	DYDC2	0.0272523
ENSG00000122378	10	82167585	82192753	72	16	436709	4.1731	1.5023e-05	FAM213A	0.000723992
ENSG00000108219	10	82213922	82292879	211	40	436709	4.546	2.7335e-06	TSPAN14	0.000159992
ENSG00000152766	10	90581889	90611575	112	24	436709	3.0777	0.001043	ANKRD22	0.0238617
ENSG00000107796	10	90694831	90751147	141	38	436709	2.7665	0.0028329	ACTA2	0.0480454
ENSG00000138135	10	90965694	90967071	5	3	436709	4.1251	1.8528e-05	CH25H	0.000865916
ENSG00000107864	10	93806449	94050844	368	28	436709	3.0441	0.0011668	CPEB3	0.0258936
ENSG00000119912	10	94211441	94333833	282	31	436709	2.8044	0.0025202	IDE	0.0444063
ENSG00000138119	10	95066186	95242074	706	72	436709	2.8	0.0025548	MYOF	0.0448631
ENSG00000119946	10	101088856	101154087	160	33	436709	2.8632	0.0020971	CNNM1	0.0391051
ENSG00000120053	10	101156627	101190381	63	17	436709	3.7259	9.7311e-05	GOT1	0.00361102
ENSG00000119919	10	101292690	101296278	10	4	436709	6.3724	9.3032e-11	NKX2-3	1.65973e-08
ENSG00000155287	10	101370282	101380366	23	5	436709	3.9264	4.3117e-05	SLC25A28	0.0017738
ENSG00000198018	10	101419263	101465997	89	15	436709	3.6822	0.00011563	ENTPD7	0.00410996
ENSG00000119929	10	101462315	101515891	102	25	436709	4.1164	1.9246e-05	CUTC	0.000890499
ENSG00000014919	10	101471601	101491857	36	9	436709	4.5268	2.9947e-06	COX15	0.000174181
ENSG00000107593	10	102047903	102090243	134	26	436709	2.9627	0.0015246	PKD2L1	0.0313608
ENSG00000119915	10	103986085	103989346	5	3	436709	2.8668	0.0020734	ELOVL3	0.0387728
ENSG00000077150	10	104153867	104162281	12	7	436709	3.6309	0.00014121	NFKB2	0.0048162
ENSG00000107872	10	104178946	104182893	1	1	436709	3.5461	0.00019548	FBXL15	0.00628971
ENSG00000107874	10	104183002	104192418	14	5	436709	4.4127	5.1038e-06	CUEDC2	0.000278517
ENSG00000138111	10	104221149	104236802	47	6	436709	4.5055	3.3101e-06	TMEM180	0.000187815
ENSG00000138107	10	104238986	104262482	65	6	436709	4.1665	1.5469e-05	ACTR1A	0.000743554
ENSG00000107882	10	104263744	104393292	279	16	436709	4.6273	1.8524e-06	SUFU	0.000113806
ENSG00000171206	10	104404253	104418164	20	8	436709	4.3209	7.7682e-06	TRIM8	0.00040148
ENSG00000138175	10	104433488	104474164	64	16	436709	3.4174	0.00031606	ARL3	0.00938268
ENSG00000156398	10	104474295	104503249	56	17	436709	2.8119	0.0024622	SFXN2	0.0438423
ENSG00000185933	10	105213144	105218645	13	6	436709	2.9458	0.0016108	CALHM1	0.0327347
ENSG00000107954	10	105253736	105352309	252	34	436709	4.0648	2.4042e-05	NEURL1	0.00108799
ENSG00000107679	10	124134212	124191867	155	23	436709	3.0571	0.0011176	PLEKHA1	0.0250457
ENSG00000130592	11	1874200	1913497	165	31	436709	3.7244	9.7901e-05	LSP1	0.00362566
ENSG00000166444	11	8714898	8932498	573	37	436709	3.3994	0.0003377	ST5	0.00991406
ENSG00000175352	11	9002123	9025596	60	11	436709	3.3098	0.00046675	NRIP3	0.0127918
ENSG00000188211	11	17373273	17398888	60	15	436709	3.242	0.00059357	NCR3LG1	0.0155333
ENSG00000176102	11	33098734	33183917	228	22	436709	2.8826	0.0019721	CSTF3	0.037722
ENSG00000135362	11	36317838	36486754	631	76	436709	4.5614	2.5401e-06	PRR5L	0.000151055
ENSG00000175104	11	36508577	36531822	43	11	436709	3.288	0.00050453	TRAF6	0.013626
ENSG00000085117	11	44585977	44641913	208	45	436709	2.98	0.0014413	CD82	0.0299797
ENSG00000165916	11	47440320	47447993	17	7	436709	2.9221	0.0017381	PSMC3	0.0346388
ENSG00000149177	11	48002113	48189670	374	35	436709	3.552	0.00019113	PTPRJ	0.00616735
ENSG00000214891	11	49075266	49080664	12	4	436709	3.1243	0.000891	TRIM64C	0.0211944
ENSG00000186119	11	55587086	55588073	3	2	436709	3.2136	0.0006553	OR5D18	0.0168633
ENSG00000167822	11	55904247	55905194	5	2	436709	3.1455	0.0008291	OR8J3	0.0200562
ENSG00000172487	11	56127691	56128764	6	3	436709	2.9662	0.0015075	OR8J1	0.0311125
ENSG00000172772	11	58034264	58035732	4	2	436709	3.7178	0.00010047	OR10W1	0.00369133
ENSG00000197786	11	58125597	58126542	2	1	436709	3.9806	3.4366e-05	OR5B17	0.00147021
ENSG00000172365	11	58189738	58190786	3	1	436709	2.7548	0.0029362	OR5B2	0.0496159
ENSG00000110031	11	58294344	58345693	103	22	436709	3.2537	0.00056948	LPXN	0.0150456
ENSG00000013725	11	60739115	60787849	186	40	436709	4.8618	5.8175e-07	CD6	3.9683e-05
ENSG00000124920	11	61520114	61555990	65	16	436709	4.5258	3.0085e-06	MYRF	0.000174437
ENSG00000134825	11	61535973	61560274	37	10	436709	5.4378	2.6964e-08	TMEM258	2.3378e-06
ENSG00000168496	11	61560109	61564716	3	2	436709	4.3541	6.6817e-06	FEN1	0.000352194
ENSG00000134824	11	61560452	61634826	158	23	436709	6.0146	9.015e-10	FADS2	1.06538e-07
ENSG00000149485	11	61567099	61596790	44	9	436709	5.8553	2.3809e-09	FADS1	2.50996e-07
ENSG00000221968	11	61640991	61659523	37	7	436709	3.1414	0.00084081	FADS3	0.0202388
ENSG00000184743	11	63391559	63439393	74	13	436709	3.1278	0.0008807	ATL3	0.0210574
ENSG00000133318	11	63448918	63527363	99	18	436709	3.0752	0.0010516	RTN3	0.0240288
ENSG00000133315	11	63766030	63933578	415	69	436709	2.8458	0.0022151	MACROD1	0.0406116
ENSG00000149782	11	64018995	64036622	27	12	436709	3.582	0.00017048	PLCB3	0.00561827
ENSG00000002330	11	64037302	64052176	31	14	436709	3.7171	0.00010076	BAD	0.00369467
ENSG00000173264	11	64037534	64056972	37	16	436709	3.912	4.5764e-05	GPR137	0.0018499
ENSG00000126432	11	64085560	64089283	4	2	436709	3.6767	0.00011815	PRDX5	0.00417553
ENSG00000168071	11	64107695	64125006	42	11	436709	3.7182	0.00010031	CCDC88B	0.00369133
ENSG00000162302	11	64126620	64139687	27	5	436709	3.972	3.5642e-05	RPS6KA4	0.00150981
ENSG00000168066	11	64532078	64546258	14	8	436709	2.7949	0.0025961	SF1	0.045356
ENSG00000204571	11	71292901	71314399	128	13	436709	2.9201	0.0017496	KRTAP5-11	0.0346817
ENSG00000187811	11	71292956	71318487	143	15	436709	2.9079	0.0018192	AP000867.1	0.0356582
ENSG00000137492	11	76061000	76092015	56	18	436709	6.3926	8.1538e-11	PRKRIR	1.46879e-08
ENSG00000179240	11	76092357	76125663	96	16	436709	3.1944	0.00070071	RP11-111M22.2	0.0177367
ENSG00000158636	11	76155967	76264069	214	31	436709	5.7608	4.1858e-09	C11orf30	4.22083e-07
ENSG00000137507	11	76368568	76381791	34	11	436709	3.0677	0.0010784	LRRC32	0.0244257
ENSG00000137513	11	78147007	78285919	346	12	436709	3.5551	0.00018895	NARS2	0.00613972
ENSG00000166670	11	102641234	102651359	35	10	436709	4.1289	1.8224e-05	MMP10	0.000855124
ENSG00000196611	11	102660651	102668891	35	14	436709	3.0138	0.0012901	MMP1	0.0278073
ENSG00000150782	11	112013974	112034840	43	15	436709	2.7789	0.0027275	IL18	0.0468244
ENSG00000197580	11	112046190	112095422	126	27	436709	2.8288	0.002336	BCO2	0.0420785
ENSG00000109906	11	113930315	114121398	625	91	436709	3.946	3.9728e-05	ZBTB16	0.00166017
ENSG00000076043	11	114310108	114321001	30	11	436709	2.8988	0.001873	REXO2	0.0363892
ENSG00000095110	11	114392437	114430617	83	8	436709	2.9301	0.0016943	NXPE1	0.0339116
ENSG00000137634	11	114441313	114466484	59	20	436709	3.737	9.3123e-05	NXPE4	0.00349051
ENSG00000149575	11	118032666	118047388	45	14	436709	3.2237	0.0006327	SCN2B	0.0164413
ENSG00000160593	11	118064455	118095809	84	9	436709	2.9813	0.0014354	AMICA1	0.0299577
ENSG00000134954	11	128328656	128457453	296	55	436709	3.7564	8.6196e-05	ETS1	0.00326615
ENSG00000111321	12	6484211	6500733	61	22	436709	3.3362	0.00042463	LTBR	0.0117416
ENSG00000111752	12	9066492	9094063	59	11	436709	4.2216	1.2127e-05	PHC1	0.000602757
ENSG00000003056	12	9092959	9102551	26	10	436709	4.8025	7.8361e-07	M6PR	5.21115e-05
ENSG00000139187	12	9102640	9163356	147	14	436709	4.2733	9.6282e-06	KLRG1	0.000486762
ENSG00000111266	12	12628829	12715317	210	31	436709	2.8761	0.0020134	DUSP16	0.0380801
ENSG00000123104	12	26490342	26986131	1584	106	436709	2.8756	0.0020164	ITPR2	0.0380981
ENSG00000110888	12	30862486	30907885	145	20	436709	2.8735	0.0020298	CAPRIN2	0.038257
ENSG00000188906	12	40590546	40763087	588	42	436709	4.8497	6.1825e-07	LRRK2	4.1865e-05
ENSG00000205592	12	40787197	40964632	832	32	436709	5.4652	2.3122e-08	MUC19	2.05266e-06
ENSG00000061273	12	48176505	48226915	168	38	436709	3.2461	0.00058502	HDAC7	0.0153312
ENSG00000135486	12	54673977	54680872	7	4	436709	2.8984	0.0018753	HNRNPA1	0.0363957
ENSG00000111087	12	57853918	57866045	27	5	436709	3.5175	0.0002178	GLI1	0.00688426
ENSG00000123329	12	57866038	57882597	38	13	436709	2.7827	0.0026953	ARHGAP9	0.0465629
ENSG00000155980	12	57943781	57980415	52	18	436709	3.1865	0.00072	KIF5A	0.0180525
ENSG00000135506	12	58087738	58115340	49	12	436709	3.0064	0.0013218	OS9	0.0283522
ENSG00000111536	12	68595131	68619601	51	11	436709	3.0691	0.0010736	IL26	0.0243814
ENSG00000120868	12	99038919	99129204	199	31	436709	2.9875	0.0014062	APAF1	0.0296675
ENSG00000110851	12	108126643	108155049	70	11	436709	2.8105	0.0024734	PRDM4	0.0438515
ENSG00000173093	12	111284573	111345339	162	29	436709	2.7694	0.0028078	CCDC63	0.0477506
ENSG00000089127	12	113344582	113369990	100	5	436709	2.7999	0.0025558	OAS1	0.0448631
ENSG00000110931	12	121675497	121736111	180	37	436709	2.8885	0.0019356	CAMKK2	0.0372543
ENSG00000110801	12	122326637	122356203	77	13	436709	2.8529	0.0021663	PSMD9	0.0399936
ENSG00000256950	12	122326715	122359376	86	14	436709	2.9516	0.0015807	RP11-87C12.2	0.0323355
ENSG00000110987	12	122457328	122499948	108	27	436709	2.8371	0.0022763	BCL7A	0.0414877
ENSG00000119242	12	124403207	124457378	107	13	436709	3.3597	0.00039015	CCDC92	0.011018
ENSG00000250091	12	124410971	124419531	13	3	436709	3.3662	0.00038102	DNAH10OS	0.0108594
ENSG00000179195	12	124456392	124499986	94	20	436709	3.2972	0.00048833	ZNF664	0.0132657
ENSG00000178882	12	124457788	124800570	971	98	436709	2.8869	0.001945	FAM101A	0.0373964
ENSG00000180730	13	26618735	26625169	18	6	436709	3.2018	0.0006829	SHISA2	0.0173331
ENSG00000133103	13	40229764	40365802	350	21	436709	3.8271	6.4829e-05	COG6	0.00252697
ENSG00000150907	13	41129804	41240734	244	26	436709	3.634	0.00013951	FOXO1	0.00476698
ENSG00000102743	13	41363548	41384247	82	14	436709	3.352	0.00040109	SLC25A15	0.0111427
ENSG00000120690	13	41506056	41635576	305	30	436709	3.9259	4.3212e-05	ELF1	0.0017738
ENSG00000120688	13	41635410	41658137	32	15	436709	3.4521	0.00027809	WBP4	0.00844465
ENSG00000023516	13	42846289	42897396	138	22	436709	4.0215	2.8909e-05	AKAP11	0.0012591
ENSG00000134882	13	99853028	100038688	497	44	436709	5.611	1.0058e-08	UBAC2	9.33081e-07
ENSG00000125245	13	99906968	99913998	16	8	436709	4.7406	1.0656e-06	GPR18	6.81764e-05
ENSG00000169508	13	99946784	99959659	29	11	436709	5.9691	1.1929e-09	GPR183	1.34958e-07
ENSG00000153487	13	111365083	111373421	12	3	436709	3.137	0.00085344	ING1	0.0204848
ENSG00000213741	14	50043390	50065408	41	9	436709	2.9305	0.0016922	RPS29	0.0339061
ENSG00000168282	14	50087489	50090198	2	1	436709	3.1505	0.0008149	MGAT2	0.0197643
ENSG00000165506	14	50091892	50101948	40	9	436709	2.9112	0.0018002	DNAAF2	0.0354198
ENSG00000140015	14	63173287	63568755	1193	82	436709	2.8747	0.0020219	KCNH5	0.0381631
ENSG00000154001	14	63838075	64010092	536	44	436709	2.7518	0.0029632	PPP2R5E	0.0498452
ENSG00000182185	14	68286496	69196935	2377	129	436709	3.6409	0.00013586	RAD51B	0.00467671
ENSG00000185650	14	69254377	69263190	12	5	436709	6.5853	2.2699e-11	ZFP36L1	4.89718e-09
ENSG00000258740	14	75705319	75735986	63	17	436709	3.204	0.00067772	RP11-293M10.1	0.0172489
ENSG00000170345	14	75745477	75748933	7	3	436709	2.9925	0.0013834	FOS	0.0294016
ENSG00000100591	14	77924213	77935817	52	9	436709	3.0738	0.0010567	AHSA1	0.0241156
ENSG00000140030	14	88471468	88478419	23	6	436709	2.98	0.001441	GPR65	0.0299797
ENSG00000170779	14	105475910	105487485	58	6	436709	3.0186	0.0012696	CDCA4	0.0274547
ENSG00000183484	14	105515728	105531782	44	11	436709	3.545	0.00019631	GPR132	0.00629586
ENSG00000179364	14	105766900	105864484	95	50	436709	2.7788	0.0027277	PACS2	0.0468244
ENSG00000187446	15	41523037	41574043	130	19	436709	2.9889	0.0013998	CHP1	0.0296145
ENSG00000104147	15	41601466	41624819	48	11	436709	3.4315	0.00030013	OIP5	0.0090253
ENSG00000137804	15	41624892	41673248	102	19	436709	3.381	0.00036111	NUSAP1	0.0104525
ENSG00000137806	15	41679551	41694717	25	8	436709	3.0835	0.001023	NDUFAF1	0.0235493
ENSG00000137815	15	41700606	41775761	156	24	436709	2.8552	0.0021503	RTF1	0.0397773
ENSG00000140284	15	50474393	50528592	190	24	436709	2.778	0.0027348	SLC27A2	0.046896
ENSG00000069667	15	60780483	61521518	2095	250	436709	4.4313	4.6839e-06	RORA	0.000257879
ENSG00000140455	15	63796793	63886839	211	25	436709	2.803	0.0025318	USP3	0.0445261
ENSG00000259471	15	66874528	66978132	436	55	436709	3.1215	0.00089953	RP11-321F6.1	0.0212881
ENSG00000166949	15	67356101	67487533	377	65	436709	6.6612	1.3582e-11	SMAD3	3.18988e-09
ENSG00000259202	15	67435072	67439277	9	4	436709	3.0073	0.0013177	RP11-342M21.2	0.028297
ENSG00000103591	15	67493371	67547533	103	13	436709	3.0378	0.0011916	AAGAB	0.0262577
ENSG00000140505	15	75041185	75048543	16	7	436709	3.1283	0.0008792	CYP1A2	0.0210486
ENSG00000103653	15	75074398	75095539	43	13	436709	3.2256	0.00062847	CSK	0.0163543
ENSG00000140497	15	75136071	75165706	40	11	436709	2.8166	0.0024269	SCAMP2	0.0434471
ENSG00000178802	15	75182346	75191798	17	8	436709	3.284	0.00051175	MPI	0.0137809
ENSG00000173517	15	77400471	77712486	483	35	436709	2.9645	0.0015157	PEAK1	0.0312123
ENSG00000170776	15	85923802	86292586	1207	52	436709	2.9973	0.0013617	AKAP13	0.0290069
ENSG00000183655	15	86302554	86338261	128	25	436709	2.852	0.0021721	KLHL25	0.0400608
ENSG00000140543	15	89054790	89089906	99	17	436709	3.0988	0.00097144	DET1	0.0225866
ENSG00000242498	15	90443159	90456188	33	12	436709	3.2922	0.00049696	C15orf38	0.0134607
ENSG00000196391	15	90895477	90909324	59	10	436709	2.8591	0.0021244	ZNF774	0.0394138
ENSG00000140577	15	91073157	91188577	372	30	436709	3.9805	3.439e-05	CRTC3	0.00147021
ENSG00000205937	16	2303117	2318413	27	9	436709	2.8067	0.0025024	RNPS1	0.0441345
ENSG00000167970	16	2303738	2312343	14	7	436709	3.0057	0.0013247	AC009065.1	0.0283816
ENSG00000179583	16	10971055	11026079	165	44	436709	4.5297	2.9536e-06	CIITA	0.00017233
ENSG00000175643	16	11343476	11445619	413	29	436709	4.2045	1.3085e-05	RMI2	0.000642273
ENSG00000185338	16	11348262	11350036	2	1	436709	5.3518	4.3538e-08	SOCS1	3.6886e-06
ENSG00000178279	16	11361605	11363390	4	2	436709	3.9358	4.1461e-05	TNP2	0.00172869
ENSG00000188897	16	11453702	11617444	917	77	436709	3.3075	0.0004706	CTD-3088G3.8	0.0128783
ENSG00000189067	16	11641853	11730237	358	45	436709	5.8477	2.4923e-09	LITAF	2.61255e-07
ENSG00000171490	16	11929056	11945442	49	12	436709	2.8691	0.0020584	RSL1D1	0.0385384
ENSG00000103342	16	11961985	12009939	115	22	436709	3.3851	0.00035578	GSPT1	0.0103629
ENSG00000166501	16	23847322	24231932	1245	130	436709	4.7247	1.1524e-06	PRKCB	7.29748e-05
ENSG00000188322	16	28303840	28335170	60	19	436709	3.253	0.00057088	SBK1	0.0150456
ENSG00000261832	16	28477974	28503333	30	8	436709	6.5385	3.1069e-11	CLN3	6.19843e-09
ENSG00000188603	16	28477983	28506896	35	9	436709	6.5818	2.3238e-11	CLN3	4.95584e-09
ENSG00000184730	16	28505970	28510291	8	4	436709	6.4853	4.4264e-11	APOBR	8.38035e-09
ENSG00000197272	16	28510683	28523372	23	5	436709	6.589	2.2145e-11	IL27	4.89141e-09
ENSG00000176046	16	28548606	28550495	6	2	436709	3.601	0.0001585	NUPR1	0.00527973
ENSG00000176476	16	28565236	28603111	100	17	436709	6.0983	5.359e-10	CCDC101	6.58483e-08
ENSG00000197165	16	28603264	28608430	24	9	436709	6.0685	6.456e-10	SULT1A2	7.77822e-08
ENSG00000196502	16	28616903	28634946	52	5	436709	6.0055	9.5353e-10	SULT1A1	1.11029e-07
ENSG00000255524	16	28648975	28670003	8	3	436709	5.1604	1.2322e-07	NPIPB8	9.48641e-06
ENSG00000168488	16	28834356	28848558	28	4	436709	6.5397	3.0831e-11	ATXN2L	6.19843e-09
ENSG00000178952	16	28853732	28857729	6	2	436709	5.7417	4.6862e-09	TUFM	4.62488e-07
ENSG00000178188	16	28857921	28885526	53	8	436709	6.6171	1.8318e-11	SH2B1	4.11519e-09
ENSG00000196296	16	28889726	28915830	47	14	436709	6.3417	1.1365e-10	ATP2A1	1.97071e-08
ENSG00000177548	16	28915742	28947847	51	18	436709	5.7134	5.5357e-09	RABEP2	5.4207e-07
ENSG00000177455	16	28943260	28950667	6	3	436709	3.0271	0.0012347	CD19	0.0269513
ENSG00000176953	16	28962128	28978418	27	8	436709	4.4723	3.8685e-06	NFATC2IP	0.000216846
ENSG00000169682	16	28985542	28995869	23	8	436709	4.8805	5.2902e-07	SPNS1	3.66248e-05
ENSG00000213658	16	28996147	29002104	11	5	436709	3.6126	0.00015154	LAT	0.00507522
ENSG00000102882	16	30125426	30134827	14	7	436709	3.3342	0.00042772	MAPK3	0.0118094
ENSG00000102879	16	30194148	30200397	11	7	436709	4.3812	5.9019e-06	CORO1A	0.000317402
ENSG00000169221	16	30368423	30381585	13	6	436709	3.3963	0.00034148	TBC1D10B	0.0100092
ENSG00000180209	16	30382255	30389312	11	4	436709	3.62	0.00014729	MYLPF	0.00496143
ENSG00000180035	16	30389427	30411429	45	12	436709	4.1859	1.4204e-05	ZNF48	0.000688097
ENSG00000180096	16	30389454	30407312	40	12	436709	4.1478	1.6787e-05	45536	0.000799297
ENSG00000270466	16	30389755	30393863	7	2	436709	3.9966	3.2136e-05	45536	0.00138663
ENSG00000179965	16	30418618	30440920	21	9	436709	4.0286	2.8053e-05	ZNF771	0.00123049
ENSG00000179958	16	30434940	30441396	4	2	436709	4.0288	2.8026e-05	DCTPP1	0.00123049
ENSG00000179918	16	30454952	30457502	2	1	436709	4.4349	4.606e-06	SEPHS2	0.000254344
ENSG00000005844	16	30483979	30534506	97	26	436709	4.9658	3.421e-07	ITGAL	2.43192e-05
ENSG00000260869	16	30545548	30569600	41	18	436709	2.889	0.0019324	AC002310.13	0.0372543
ENSG00000169896	16	31271311	31344213	147	15	436709	2.8461	0.0022127	ITGAM	0.0406078
ENSG00000121281	16	50280048	50352046	165	35	436709	3.3778	0.00036536	ADCY7	0.0105262
ENSG00000166164	16	50347398	50402845	109	18	436709	6.2836	1.6543e-10	BRD7	2.71627e-08
ENSG00000140807	16	50582241	50670647	153	33	436709	4.1286	1.8251e-05	NKD1	0.000855124
ENSG00000167208	16	50700211	50715264	43	15	436709	3.0293	0.0012258	SNX20	0.0268202
ENSG00000167207	16	50727514	50766988	78	18	436709	6.9882	1.3918e-12	NOD2	3.97284e-10
ENSG00000083799	16	50775961	50835846	87	18	436709	4.1216	1.8814e-05	CYLD	0.000877073
ENSG00000184939	16	68563993	68609975	173	11	436709	4.7557	9.8874e-07	ZFP90	6.39201e-05
ENSG00000102908	16	69598997	69738569	312	27	436709	3.2827	0.00051405	NFAT5	0.0138227
ENSG00000141101	16	69775770	69788843	33	11	436709	3.6005	0.00015881	NOB1	0.00528057
ENSG00000198373	16	69796209	69975644	505	35	436709	2.804	0.0025234	WWP2	0.0444205
ENSG00000153774	16	75327596	75467383	531	23	436709	3.3059	0.00047339	CFDP1	0.0129356
ENSG00000261717	16	75446582	75498604	208	19	436709	3.1785	0.00074023	RP11-77K12.1	0.0184105
ENSG00000166822	16	75476952	75499395	105	16	436709	3.1545	0.00080389	TMEM170A	0.0195997
ENSG00000166446	16	80631803	80838226	811	63	436709	3.1741	0.00075153	CDYL2	0.0186167
ENSG00000197943	16	81772702	81991899	1139	119	436709	4.6102	2.0114e-06	PLCG2	0.000122359
ENSG00000167193	17	1323983	1366456	126	22	436709	3.4224	0.00031041	CRK	0.00928927
ENSG00000197879	17	1367392	1396106	112	40	436709	3.7282	9.6432e-05	MYO1C	0.00358557
ENSG00000108518	17	4848947	4852356	9	6	436709	2.8588	0.0021264	PFN1	0.0394138
ENSG00000029725	17	5185558	5289129	327	33	436709	3.1915	0.00070776	RABEP1	0.0178474
ENSG00000129197	17	5322961	5336196	55	6	436709	2.9756	0.001462	RPAIN	0.0303187
ENSG00000108561	17	5336097	5352150	38	11	436709	2.9428	0.0016264	C1QBP	0.0329795
ENSG00000005100	17	5344232	5372380	77	21	436709	2.8257	0.0023586	DHX33	0.0424045
ENSG00000132514	17	6977856	6983626	20	7	436709	4.1982	1.3452e-05	CLEC10A	0.000658545
ENSG00000161944	17	7004641	7019019	86	18	436709	3.7028	0.00010661	ASGR2	0.00387092
ENSG00000108691	17	32582304	32584222	3	1	436709	6.4877	4.3572e-11	CCL2	8.33438e-09
ENSG00000108688	17	32597240	32599261	3	2	436709	3.4728	0.0002575	CCL7	0.00791002
ENSG00000172156	17	32612687	32615353	5	3	436709	2.8349	0.0022919	CCL11	0.0416085
ENSG00000108272	17	34948228	34957235	18	5	436709	2.928	0.0017056	DHRS11	0.0340276
ENSG00000125691	17	37004118	37010096	11	5	436709	2.7815	0.0027057	RPL23	0.0466991
ENSG00000108306	17	37415384	37558776	305	15	436709	4.0884	2.1722e-05	FBXL20	0.000990246
ENSG00000125686	17	37560538	37607539	81	9	436709	3.9241	4.3524e-05	MED1	0.00177731
ENSG00000167258	17	37617764	37721160	198	17	436709	3.8861	5.0926e-05	CDK12	0.00204078
ENSG00000131771	17	37782993	37792879	29	9	436709	3.9182	4.4603e-05	PPP1R1B	0.00181483
ENSG00000131748	17	37793318	37819737	64	9	436709	2.9329	0.0016793	STARD3	0.0337486
ENSG00000173991	17	37820440	37822808	7	3	436709	4.7189	1.1855e-06	TCAP	7.45619e-05
ENSG00000141744	17	37824234	37826728	5	3	436709	6.1114	4.9372e-10	PNMT	6.2052e-08
ENSG00000161395	17	37827375	37853050	62	5	436709	6.4612	5.1949e-11	PGAP3	9.63862e-09
ENSG00000141736	17	37844167	37886679	55	15	436709	6.5865	2.2512e-11	ERBB2	4.89718e-09
ENSG00000141741	17	37884749	37887040	3	2	436709	6.2837	1.6533e-10	MIEN1	2.71627e-08
ENSG00000141738	17	37894180	37903544	9	3	436709	2.8777	0.0020027	GRB7	0.0379931
ENSG00000161405	17	37921198	38020441	222	10	436709	4.8209	7.1471e-07	IKZF3	4.77005e-05
ENSG00000186075	17	38024417	38034149	26	3	436709	8.0577	3.8858e-16	ZPBP2	1.44194e-12
ENSG00000073605	17	38060848	38076107	55	7	436709	6.1094	5e-10	GSDMB	6.2052e-08
ENSG00000172057	17	38077294	38083854	8	5	436709	8.2924	5.5511e-17	ORMDL3	3.43317e-13
ENSG00000204913	17	38097727	38101000	8	4	436709	3.4673	0.00026287	LRRC3C	0.00803752
ENSG00000167914	17	38119226	38134019	45	10	436709	7.2794	1.677e-13	GSDMA	5.87077e-11
ENSG00000108344	17	38137050	38154213	54	8	436709	4.4807	3.7197e-06	PSMD3	0.000209773
ENSG00000108342	17	38171614	38174066	10	3	436709	4.1476	1.6801e-05	CSF3	0.000799297
ENSG00000008838	17	38175350	38217468	93	13	436709	5.3123	5.4134e-08	MED24	4.52433e-06
ENSG00000126351	17	38214543	38250120	62	19	436709	3.9001	4.8069e-05	THRA	0.00193885
ENSG00000188895	17	38278551	38293042	27	6	436709	4.5586	2.5752e-06	MSL1	0.000152331
ENSG00000108349	17	38296571	38328436	46	10	436709	4.567	2.474e-06	CASC3	0.000147597
ENSG00000108352	17	38333263	38351908	26	8	436709	4.5579	2.5834e-06	RAPGEFL1	0.000152331
ENSG00000171475	17	38375556	38440388	124	18	436709	3.6369	0.00013796	WIPF2	0.00473659
ENSG00000094804	17	38443885	38459171	14	3	436709	4.3223	7.7202e-06	CDC6	0.000400113
ENSG00000131759	17	38465444	38513094	65	15	436709	4.3963	5.5056e-06	RARA	0.000297816
ENSG00000266208	17	38516907	38520945	6	2	436709	4.0846	2.2076e-05	CTD-2267D19.3	0.00100146
ENSG00000183153	17	38517235	38520067	2	1	436709	3.8821	5.1781e-05	GJD3	0.00207057
ENSG00000131747	17	38544768	38574202	41	8	436709	4.3023	8.4525e-06	TOP2A	0.000430845
ENSG00000141753	17	38599702	38613983	35	11	436709	4.0262	2.8338e-05	IGFBP4	0.00124005
ENSG00000131746	17	38632080	38657849	79	21	436709	4.5046	3.3253e-06	TNS4	0.000188102
ENSG00000073584	17	38781214	38804760	46	14	436709	4.0847	2.2062e-05	SMARCE1	0.00100146
ENSG00000264058	17	38785049	38821393	68	15	436709	4.2676	9.8787e-06	KRT222	0.000498069
ENSG00000213424	17	38810917	38821433	22	6	436709	4.2849	9.1396e-06	KRT222	0.000463323
ENSG00000167916	17	38854243	38860002	10	4	436709	3.3013	0.00048112	KRT24	0.0131082
ENSG00000173908	17	38948455	38956211	25	8	436709	2.8074	0.0024968	KRT28	0.0440918
ENSG00000141696	17	39958199	39968856	27	7	436709	3.6276	0.00014302	LEPREL4	0.00486006
ENSG00000141756	17	39968932	39979465	20	8	436709	2.8767	0.0020092	FKBP10	0.0380395
ENSG00000108773	17	40265126	40273376	14	5	436709	4.0237	2.8645e-05	KAT2A	0.00125054
ENSG00000267261	17	40271692	40306934	70	9	436709	3.1055	0.00094993	CTD-2132N18.3	0.0221698
ENSG00000197723	17	40274756	40275371	1	1	436709	2.9451	0.0016142	HSPB9	0.0327679
ENSG00000108774	17	40276994	40307035	60	9	436709	2.9307	0.0016913	RAB5C	0.0339061
ENSG00000089558	17	40308909	40333296	42	18	436709	2.9353	0.0016663	KCNH4	0.0336049
ENSG00000167925	17	40340817	40346531	3	2	436709	5.5329	1.5753e-08	GHDC	1.43275e-06
ENSG00000173757	17	40351186	40428725	93	20	436709	6.8326	4.1703e-12	STAT5B	1.07466e-09
ENSG00000126561	17	40439565	40463961	62	11	436709	6.9454	1.8872e-12	STAT5A	5.2134e-10
ENSG00000168610	17	40465342	40540586	140	16	436709	7.2571	1.9773e-13	STAT3	6.55122e-11
ENSG00000177469	17	40554470	40575535	62	11	436709	5.4794	2.134e-08	PTRF	1.91277e-06
ENSG00000033627	17	40610862	40674629	86	25	436709	4.3363	7.2464e-06	ATP6V0A1	0.000378732
ENSG00000108786	17	40701232	40707231	15	5	436709	2.7967	0.0025813	HSD17B1	0.0451825
ENSG00000068137	17	40819932	40829048	10	5	436709	3.5323	0.00020601	PLEKHH3	0.00657885
ENSG00000176563	17	40950810	40963605	10	6	436709	3.893	4.9505e-05	CNTD1	0.00199244
ENSG00000131480	17	40996617	41002724	10	7	436709	3.287	0.0005063	AOC2	0.0136539
ENSG00000108312	17	42282401	42298994	25	8	436709	3.9299	4.2495e-05	UBTF	0.00176388
ENSG00000259207	17	45331212	45421658	262	27	436709	3.252	0.00057306	ITGB3	0.0150603
ENSG00000259753	17	45331263	45421658	262	27	436709	3.252	0.00057306	ITGB3	0.0150603
ENSG00000141279	17	45600308	45700642	128	17	436709	2.7988	0.002565	NPEPPS	0.0449396
ENSG00000198933	17	45771447	45789416	36	11	436709	2.9818	0.0014327	TBKBP1	0.0299577
ENSG00000073861	17	45810610	45823485	35	11	436709	3.104	0.00095474	TBX21	0.0222541
ENSG00000167182	17	45973516	46006323	65	13	436709	3.5301	0.00020767	SP2	0.00662046
ENSG00000108439	17	46018872	46025654	17	7	436709	4.9953	2.9371e-07	PNPO	2.10405e-05
ENSG00000005243	17	46103533	46115392	25	11	436709	3.0431	0.0011706	COPZ2	0.025918
ENSG00000082641	17	46125691	46138849	23	12	436709	3.6936	0.00011055	NFE2L1	0.00398281
ENSG00000108468	17	46147414	46178883	80	14	436709	3.4838	0.00024722	CBX1	0.00768129
ENSG00000002919	17	46180719	46200436	63	13	436709	3.506	0.00022742	SNX11	0.00713968
ENSG00000141293	17	46210802	46507637	690	38	436709	5.1727	1.1538e-07	SKAP1	8.99479e-06
ENSG00000167080	17	47209822	47247351	102	25	436709	2.7892	0.0026417	B4GALNT2	0.0458934
ENSG00000214226	17	54869274	54916134	123	16	436709	3.2066	0.00067145	C17orf67	0.0171786
ENSG00000153933	17	54911460	54946036	87	11	436709	3.1198	0.00090499	DGKE	0.0213628
ENSG00000005381	17	56347217	56358296	15	9	436709	2.7543	0.0029407	MPO	0.0496438
ENSG00000108375	17	56429861	56494956	114	21	436709	3.0216	0.0012573	RNF43	0.0272523
ENSG00000181013	17	56618948	56621729	5	2	436709	2.7506	0.0029747	C17orf47	0.0499933
ENSG00000068489	17	57232860	57282066	91	15	436709	2.8389	0.0022638	PRR11	0.0413223
ENSG00000265303	17	57274927	57292587	39	10	436709	2.7716	0.002789	CTD-2510F5.6	0.047518
ENSG00000108406	17	57642886	57685706	36	10	436709	3.1763	0.00074593	DHX40	0.0185274
ENSG00000062716	17	57784553	57919616	215	28	436709	4.0376	2.6997e-05	VMP1	0.00119547
ENSG00000108423	17	57936851	57970304	73	16	436709	4.9078	4.6059e-07	TUBD1	3.22483e-05
ENSG00000108443	17	57970447	58027925	102	20	436709	4.6256	1.8674e-06	RPS6KB1	0.000114349
ENSG00000267318	17	58018269	58050462	53	12	436709	3.9985	3.1868e-05	RP11-178C3.1	0.00137827
ENSG00000189050	17	58029601	58042122	22	6	436709	4.1933	1.3747e-05	RNFT1	0.000671215
ENSG00000109089	17	72983727	73001895	35	12	436709	2.8311	0.0023192	CDR2L	0.0419816
ENSG00000167862	17	73008765	73017356	29	7	436709	2.9586	0.0015449	ICT1	0.031673
ENSG00000129667	17	74466973	74497872	119	23	436709	3.0847	0.0010188	RHBDF2	0.0234818
ENSG00000108669	17	76670130	76778379	275	24	436709	3.3641	0.000384	CYTH1	0.0108941
ENSG00000055483	17	76783463	76837523	147	25	436709	3.8514	5.8711e-05	USP36	0.00230697
ENSG00000141568	17	80477589	80602538	509	54	436709	2.842	0.0022419	FOXK2	0.0410624
ENSG00000141579	17	80787311	80798454	40	9	436709	3.2573	0.00056239	ZNF750	0.0149272
ENSG00000176845	17	81037567	81052864	59	22	436709	3.1458	0.00082815	METRNL	0.0200562
ENSG00000017797	18	9475007	9538114	198	32	436709	2.8733	0.002031	RALBP1	0.038257
ENSG00000175354	18	12785477	12929642	371	46	436709	7.4956	3.299e-14	PTPN2	1.70516e-11
ENSG00000082212	18	48405419	48474691	129	19	436709	3.6833	0.00011512	ME2	0.00410757
ENSG00000141642	18	48494361	48514491	31	13	436709	3.8764	5.3014e-05	ELAC1	0.00211532
ENSG00000267699	18	48494389	48584514	129	21	436709	3.8917	4.9775e-05	RP11-729L2.2	0.00199897
ENSG00000141646	18	48494410	48611415	166	28	436709	3.9127	4.5626e-05	SMAD4	0.00184835
ENSG00000130856	18	74534563	74682683	432	35	436709	2.8599	0.002119	ZNF236	0.0393947
ENSG00000197971	18	74690783	74845639	706	119	436709	2.9173	0.0017651	MBP	0.0349322
ENSG00000131196	18	77155856	77289325	587	48	436709	5.1895	1.0545e-07	NFATC1	8.32561e-06
ENSG00000175221	19	867962	893218	97	20	436709	3.4282	0.00030377	MED16	0.00911998
ENSG00000180448	19	1065922	1086627	72	19	436709	3.0793	0.0010373	HMHA1	0.0237789
ENSG00000167468	19	1103936	1106787	5	3	436709	5.9997	9.887e-10	GPX4	1.1394e-07
ENSG00000064932	19	1107636	1174282	244	40	436709	4.1343	1.7804e-05	SBNO2	0.000838415
ENSG00000099860	19	2476120	2478257	6	3	436709	3.8674	5.4991e-05	GADD45B	0.00218949
ENSG00000090339	19	10381511	10397291	42	18	436709	3.264	0.00054921	ICAM1	0.0146409
ENSG00000167807	19	10416103	10426685	35	10	436709	4.3612	6.4667e-06	CTD-2369P2.10	0.000341832
ENSG00000267673	19	10416103	10426691	35	10	436709	4.3612	6.4667e-06	FDX1L	0.000341832
ENSG00000267303	19	10426147	10431354	15	7	436709	4.698	1.3135e-06	CTD-2369P2.12	8.15073e-05
ENSG00000161847	19	10426888	10444316	53	11	436709	3.094	0.00098729	RAVER1	0.0228977
ENSG00000105401	19	10501810	10530797	63	13	436709	5.0146	2.6573e-07	CDC37	1.91843e-05
ENSG00000065989	19	10527449	10580305	108	19	436709	5.1476	1.3195e-07	PDE4A	1.00336e-05
ENSG00000079999	19	10596796	10614417	46	12	436709	3.2127	0.00065743	KEAP1	0.0168947
ENSG00000180739	19	10623623	10628607	17	8	436709	5.0673	2.0171e-07	S1PR5	1.50908e-05
ENSG00000130734	19	10654571	10664094	31	12	436709	4.0997	2.0682e-05	ATG4D	0.000952193
ENSG00000129347	19	10663761	10676713	54	11	436709	3.7326	9.4746e-05	KRI1	0.00353706
ENSG00000132004	19	12798867	12807457	22	3	436709	2.7899	0.002636	FBXW9	0.0458934
ENSG00000105576	19	12810008	12834825	63	7	436709	2.829	0.0023343	TNPO2	0.0420785
ENSG00000179284	19	13075973	13085567	26	12	436709	2.8461	0.0022127	DAND5	0.0406078
ENSG00000105122	19	15562435	15575382	16	9	436709	3.5532	0.00019028	RASAL3	0.00615062
ENSG00000161031	19	15579456	15609767	78	17	436709	3.0287	0.001228	PGLYRP2	0.0268366
ENSG00000171954	19	15619304	15663128	146	40	436709	3.434	0.00029742	CYP4F22	0.00895833
ENSG00000130303	19	17513748	17516457	5	2	436709	2.7796	0.0027209	BST2	0.0468244
ENSG00000096996	19	18169805	18209754	132	19	436709	2.9207	0.0017465	IL12RB1	0.0346593
ENSG00000130518	19	18367908	18385319	86	11	436709	2.9147	0.0017803	KIAA1683	0.0351775
ENSG00000130520	19	18417040	18434084	45	13	436709	3.1914	0.00070797	LSM4	0.0178474
ENSG00000105656	19	18553473	18632937	209	21	436709	3.1207	0.00090213	ELL	0.0213224
ENSG00000166398	19	34745442	34846491	208	27	436709	3.2063	0.00067218	KIAA0355	0.0171786
ENSG00000142279	19	34971874	34997258	62	18	436709	2.8387	0.002265	WTIP	0.0413223
ENSG00000198453	19	37407231	37489602	349	17	436709	2.7519	0.0029621	ZNF568	0.0498452
ENSG00000196967	19	37597636	37663643	162	20	436709	2.754	0.0029432	ZNF585A	0.0496438
ENSG00000105193	19	39923847	39926588	11	3	436709	3.0675	0.0010795	RPS16	0.0244257
ENSG00000196235	19	39926796	39967310	121	15	436709	2.849	0.0021929	SUPT5H	0.0403642
ENSG00000213922	19	39930212	39932082	4	1	436709	3.1413	0.00084101	AC011500.1	0.0202388
ENSG00000105197	19	39971052	39984422	37	11	436709	2.7742	0.0027669	TIMM50	0.0472282
ENSG00000123815	19	41197434	41224112	66	18	436709	3.4964	0.00023576	ADCK4	0.00736413
ENSG00000086544	19	41223008	41246765	57	13	436709	3.7628	8.4014e-05	ITPKC	0.00319425
ENSG00000188493	19	41246761	41257458	34	11	436709	3.1106	0.0009334	C19orf54	0.0218942
ENSG00000007129	19	42055886	42093197	96	16	436709	3.9288	4.2694e-05	CEACAM21	0.00176424
ENSG00000177051	19	46213887	46234162	37	19	436709	2.9116	0.0017981	FBXO46	0.0354161
ENSG00000237452	19	46236509	46267792	61	13	436709	2.9863	0.0014118	AC074212.3	0.0296675
ENSG00000268434	19	46282695	46289231	9	5	436709	2.8717	0.0020414	AC011530.4	0.0383362
ENSG00000185800	19	46286205	46296060	21	9	436709	3.3679	0.00037871	DMWD	0.0108268
ENSG00000104941	19	46298968	46318577	57	13	436709	3.6883	0.00011286	RSPH6A	0.0040503
ENSG00000170608	19	46367247	46377055	26	9	436709	3.0943	0.00098634	FOXA3	0.0228977
ENSG00000188425	19	46416475	46418036	4	2	436709	3.3925	0.00034632	NANOS2	0.010135
ENSG00000130751	19	47523077	47549033	70	29	436709	2.9498	0.0015897	NPAS1	0.0324206
ENSG00000130749	19	47567444	47617009	89	20	436709	2.8361	0.0022834	ZC3H4	0.0415203
ENSG00000142233	19	49164664	49176338	24	7	436709	2.9286	0.0017026	NTN5	0.0340276
ENSG00000176920	19	49199228	49209207	33	4	436709	4.1884	1.4044e-05	FUT2	0.000682127
ENSG00000126457	19	50179043	50192286	17	11	436709	2.9037	0.0018438	PRMT1	0.0360358
ENSG00000142539	19	50919056	50931666	43	13	436709	2.9755	0.0014625	CTD-2545M3.6	0.0303187
ENSG00000269404	19	50922195	50934570	40	12	436709	3.1056	0.00094937	SPIB	0.0221698
ENSG00000101311	20	6055492	6104191	222	28	436709	3.8455	6.015e-05	FERMT1	0.00235448
ENSG00000100987	20	25051521	25062996	38	6	436709	3.0998	0.00096824	VSX1	0.0225404
ENSG00000101336	20	30639991	30689659	121	24	436709	4.4301	4.7091e-06	HCK	0.000258499
ENSG00000101337	20	30697309	30755061	127	15	436709	6.1089	5.0166e-10	TM9SF4	6.2052e-08
ENSG00000126003	20	30780306	30795594	17	9	436709	5.6675	7.2429e-09	PLAGL2	6.99921e-07
ENSG00000101346	20	30795683	30826470	42	10	436709	4.1575	1.6087e-05	POFUT1	0.000771261
ENSG00000101350	20	30865467	30922814	97	15	436709	5.5655	1.3073e-08	KIF3B	1.20675e-06
ENSG00000171456	20	30946155	31027122	113	15	436709	5.9027	1.7881e-09	ASXL1	1.9485e-07
ENSG00000197183	20	31030862	31172876	264	28	436709	6.2134	2.5931e-10	C20orf112	4.04306e-08
ENSG00000204393	20	31175281	31196695	61	15	436709	4.4777	3.7729e-06	RP11-410N8.4	0.000212128
ENSG00000149600	20	31290493	31331803	129	14	436709	4.3702	6.2079e-06	COMMD7	0.000330981
ENSG00000088305	20	31350191	31397162	134	15	436709	4.2934	8.7992e-06	DNMT3B	0.000447289
ENSG00000101367	20	31407699	31438211	84	21	436709	2.903	0.0018481	MAPRE1	0.0360564
ENSG00000215529	20	31446729	31549006	311	38	436709	2.9213	0.0017426	EFCAB8	0.0346593
ENSG00000101076	20	42984340	43061485	225	51	436709	2.8254	0.0023611	HNF4A	0.0424084
ENSG00000168746	20	43080624	43093984	29	11	436709	4.1461	1.6912e-05	C20orf62	0.000801467
ENSG00000101096	20	50003494	50179370	516	83	436709	2.8324	0.0023098	NFATC2	0.0418925
ENSG00000124203	20	57766075	57834168	170	40	436709	5.774	3.8708e-09	ZNF831	3.96789e-07
ENSG00000130589	20	62189439	62205592	65	18	436709	7.5407	2.337e-14	HELZ2	1.39873e-11
ENSG00000101216	20	62218955	62258394	155	19	436709	7.3333	1.123e-13	GMEB2	4.16723e-11
ENSG00000197457	20	62271061	62284780	37	9	436709	7.5994	1.4877e-14	STMN3	9.5182e-12
ENSG00000258366	20	62289163	62328416	172	25	436709	6.1094	5e-10	RTEL1	6.2052e-08
ENSG00000026036	20	62290653	62330037	179	25	436709	6.1094	5e-10	RTEL1-TNFRSF6B	6.2052e-08
ENSG00000243509	20	62328021	62330037	10	4	436709	7.9223	1.1657e-15	TNFRSF6B	2.9807e-12
ENSG00000101246	20	62329996	62339377	17	5	436709	7.721	5.7732e-15	ARFRP1	5.10076e-12
ENSG00000197114	20	62338817	62367494	71	10	436709	6.1094	5e-10	ZGPAT	6.2052e-08
ENSG00000273154	20	62340216	62370456	76	10	436709	7.6008	1.471e-14	RP4-583P15.15	9.5182e-12
ENSG00000203896	20	62366815	62370456	7	2	436709	7.5445	2.2704e-14	LIME1	1.39873e-11
ENSG00000273047	20	62369623	62371751	6	2	436709	7.2643	1.8752e-13	RP4-583P15.14	6.35559e-11
ENSG00000125520	20	62371214	62374858	8	3	436709	7.8189	2.6645e-15	SLC2A4RG	4.11981e-12
ENSG00000130584	20	62375019	62462597	362	23	436709	6.0523	7.1383e-10	ZBTB46	8.54478e-08
ENSG00000183260	20	62492566	62494341	2	1	436709	3.2569	0.00056317	ABHD16B	0.0149272
ENSG00000101152	20	62526518	62567384	143	19	436709	2.9812	0.0014354	DNAJC5	0.0299577
ENSG00000198276	20	62571186	62587769	46	18	436709	4.3202	7.7957e-06	UCKL1	0.000401782
ENSG00000171700	20	62704534	62711323	12	5	436709	3.5448	0.00019647	RGS19	0.00629586
ENSG00000125510	20	62711526	62731996	34	10	436709	4.0381	2.6945e-05	OPRL1	0.00119547
ENSG00000171695	20	62714733	62715712	2	1	436709	3.4499	0.00028039	C20orf201	0.00848671
ENSG00000159131	21	34876238	34915797	51	15	436709	3.17	0.00076213	GART	0.018829
ENSG00000159147	21	34931848	34961014	32	14	436709	2.7631	0.0028624	DONSON	0.0484994
ENSG00000268265	21	34947431	34947645	1	1	436709	3.6969	0.0001091	AP000304.1	0.00393821
ENSG00000205758	21	34961647	35016232	69	27	436709	2.8819	0.0019762	CRYZL1	0.0377615
ENSG00000157557	21	40177231	40196879	40	12	436709	2.9339	0.0016738	ETS2	0.0337195
ENSG00000183527	21	40546695	40555777	38	8	436709	2.8122	0.0024603	PSMG1	0.0438423
ENSG00000185658	21	40556102	40693485	361	21	436709	2.9873	0.0014072	BRWD1	0.0296675
ENSG00000185437	21	40817781	40887433	234	23	436709	2.7842	0.0026831	SH3BGR	0.046482
ENSG00000185651	22	21903736	21978323	128	13	436709	7.4173	5.9786e-14	UBE2L3	2.70554e-11
ENSG00000161179	22	21982378	21984353	5	2	436709	7.2259	2.4897e-13	YDJC	7.96446e-11
ENSG00000100122	22	26995242	27014052	55	12	436709	3.2202	0.00064043	CRYBB1	0.0165726
ENSG00000186575	22	29999545	30094587	198	32	436709	3.3583	0.00039214	NF2	0.0110406
ENSG00000100314	22	30116073	30127828	32	10	436709	4.2212	1.215e-05	CABP7	0.000602757
ENSG00000100319	22	30126945	30163000	128	17	436709	4.9586	3.5502e-07	ZMAT5	2.51414e-05
ENSG00000184076	22	30163358	30166402	5	3	436709	2.8831	0.001969	UQCR10	0.0377016
ENSG00000100325	22	30184597	30234271	126	20	436709	4.6366	1.7707e-06	ASCC2	0.000109148
ENSG00000100330	22	30279144	30426855	357	34	436709	6.112	4.9182e-10	MTMR3	6.2052e-08
ENSG00000176635	22	30476163	30573064	191	27	436709	6.5734	2.4586e-11	HORMAD2	5.18373e-09
ENSG00000128342	22	30636436	30642840	15	8	436709	2.8365	0.0022807	LIF	0.0415203
ENSG00000099985	22	30658818	30662829	13	8	436709	3.9318	4.2154e-05	OSM	0.00175364
ENSG00000100281	22	35653445	35691800	84	6	436709	3.9535	3.8501e-05	HMGXB4	0.00161252
ENSG00000100284	22	35695268	35743985	134	22	436709	3.74	9.2006e-05	TOM1	0.00346264
ENSG00000100307	22	39516172	39548679	94	17	436709	3.0793	0.0010373	CBX7	0.0237789
ENSG00000214854	22	39656865	39657063	1	1	436709	3.8209	6.6481e-05	AL031590.1	0.00256977
ENSG00000100316	22	39708887	39716394	30	9	436709	6.0081	9.3838e-10	RPL3	1.10194e-07
ENSG00000100321	22	39745930	39781593	125	21	436709	7.0077	1.2111e-12	SYNGR1	3.51105e-10
ENSG00000100324	22	39795746	39833065	66	12	436709	5.1111	1.6014e-07	TAB1	1.20782e-05
ENSG00000128268	22	39853349	39888199	58	22	436709	3.913	4.558e-05	MGAT3	0.00184835
ENSG00000100351	22	40297086	40369725	120	33	436709	2.7845	0.0026807	GRAP2	0.046482
ENSG00000100401	22	41641615	41682255	85	13	436709	3.0137	0.0012904	RANGAP1	0.0278073
ENSG00000100403	22	41697526	41756151	97	18	436709	3.851	5.8812e-05	ZC3H7B	0.00230697
ENSG00000167074	22	41763337	41795330	59	9	436709	3.9676	3.6306e-05	TEF	0.00152749
ENSG00000183864	22	41829496	41843027	16	4	436709	3.5648	0.00018209	TOB2	0.00596908
ENSG00000100410	22	41855721	41864729	16	4	436709	3.7018	0.00010703	PHF5A	0.00387858
ENSG00000100412	22	41865129	41924993	104	28	436709	3.4134	0.00032078	ACO2	0.00947731
ENSG00000100413	22	41921808	41940610	44	8	436709	3.156	0.00079975	POLR3H	0.0195501
ENSG00000167077	22	42095503	42195460	270	19	436709	2.9498	0.0015901	MEI1	0.0324206
ENSG00000100147	22	42196683	42222303	53	10	436709	2.9333	0.0016769	CCDC134	0.0337453
ENSG00000100300	22	43547520	43559248	34	8	436709	4.1772	1.4753e-05	TSPO	0.000712831
ENSG00000186654	22	45064593	45133561	373	62	436709	3.1994	0.00068859	PRR5	0.0174537
ENSG00000100376	22	45704849	45737836	106	15	436709	3.3009	0.00048191	FAM118A	0.0131105
ENSG00000077935	22	45739944	45809500	176	15	436709	3.1364	0.00085509	SMC1B	0.0204979
ENSG00000198355	22	50354161	50357728	10	3	436709	6.3097	1.3979e-10	PIM3	2.37951e-08
ENSG00000188263	22	50432942	50451088	62	13	436709	6.6163	1.8409e-11	IL17REL	4.11519e-09
ENSG00000138892	22	50453552	50495364	160	35	436709	2.9824	0.0014302	TTLL8	0.0299503
ENSG00000170638	22	50624344	50638027	56	16	436709	3.1905	0.00071011	TRABD	0.017877
ENSG00000073169	22	50639408	50656045	62	18	436709	3.4206	0.0003124	SELO	0.00931876
ENSG00000196576	22	50713408	50746056	92	21	436709	3.6687	0.00012191	PLXNB2	0.00427829
ENSG00000100239	22	50781733	50883514	342	31	436709	2.9206	0.0017466	PPP6R2	0.0346593
ENSG00000130489	22	50961997	50964868	9	5	436709	3.9289	4.2661e-05	SCO2	0.00176424
ENSG00000025708	22	50964181	50968485	8	4	436709	3.5913	0.00016451	TYMP	0.00545057

## Sheet: Supplementary Table S6
Supplementary Table S6. MAGMA combined with POPS screening (POPS score>1)
ENSGID	PoPS_Score	Y	Y_proj	project_out_covariates_gene	feature_selection_gene	training_gene
ENSG00000100906	2.34841	5.0122	4.89481	TRUE	TRUE	TRUE
ENSG00000169508	2.17178	4.8235	4.75284	TRUE	TRUE	TRUE
ENSG00000125347	2.16527	7.1428	6.88643	TRUE	TRUE	TRUE
ENSG00000122877	1.80308	4.5943	4.51152	TRUE	TRUE	TRUE
ENSG00000185338	1.76066	5.1878	5.09724	TRUE	TRUE	TRUE
ENSG00000178562	1.71069	5.1921	5.12249	TRUE	TRUE	TRUE
ENSG00000162924	1.6861	7.7451	7.78268	TRUE	TRUE	TRUE
ENSG00000115604	1.60134	4.5709	4.42928	TRUE	TRUE	TRUE
ENSG00000081237	1.58842	5.0778	5.12242	TRUE	TRUE	TRUE
ENSG00000173110	1.47583	5.104	5.02608	TRUE	TRUE	TRUE
ENSG00000131435	1.31059	7.6604	7.53059	TRUE	TRUE	TRUE
ENSG00000065989	1.27126	5.3482	5.31881	TRUE	TRUE	TRUE
ENSG00000180739	1.2504	5.8909	5.82612	TRUE	TRUE	TRUE
ENSG00000164400	1.16529	7.7451	7.63661	TRUE	TRUE	TRUE
ENSG00000162594	1.11429	7.9131	7.87565	TRUE	TRUE	TRUE
ENSG00000119919	1.10208	7.1438	6.9461	TRUE	TRUE	TRUE
ENSG00000168610	1.05845	5.3141	5.20891	TRUE	TRUE	TRUE
ENSG00000135362	1.03689	6.3889	6.61986	TRUE	TRUE	TRUE
ENSG00000169194	1.01235	5.9688	5.86868	TRUE	TRUE	TRUE
ENSG00000125347	1.99116	6.4617	6.24062	TRUE	TRUE	TRUE
ENSG00000162924	1.59769	8.0023	8.06835	TRUE	TRUE	TRUE
ENSG00000185338	1.37607	4.9091	4.87599	TRUE	TRUE	TRUE
ENSG00000164400	1.27751	7.4146	7.35742	TRUE	TRUE	TRUE
ENSG00000136634	1.23876	6.3614	6.27927	TRUE	TRUE	TRUE
ENSG00000162594	1.06803	7.8898	7.87037	TRUE	TRUE	TRUE
ENSG00000107968	1.60187	5.4901	5.42989	TRUE	TRUE	TRUE
ENSG00000169508	1.14378	4.7559	4.72058	TRUE	TRUE	TRUE
ENSG00000178623	1.12157	7.0573	7.07678	TRUE	TRUE	TRUE
ENSG00000145012	1.05852	4.8057	5.5984	TRUE	TRUE	TRUE
ENSG00000162924	1.02927	5.7573	5.80896	TRUE	TRUE	TRUE
ENSG00000115590	2.26583	5.2433	5.1621	TRUE	TRUE	TRUE
ENSG00000162594	2.11273	8.4164	8.38322	TRUE	TRUE	TRUE
ENSG00000075624	1.91488	4.9864	5.02154	TRUE	TRUE	TRUE
ENSG00000115604	1.54843	5.4783	5.36175	TRUE	TRUE	TRUE
ENSG00000115607	1.53016	4.8903	4.7793	TRUE	TRUE	TRUE
ENSG00000178562	1.49375	4.7117	4.65804	TRUE	TRUE	TRUE
ENSG00000173110	1.29075	5.6406	5.59558	TRUE	TRUE	TRUE
ENSG00000162924	1.23033	6.2322	6.27015	TRUE	TRUE	TRUE
ENSG00000119919	1.14891	7.4541	7.29303	TRUE	TRUE	TRUE
ENSG00000100321	1.04055	6.1908	6.12531	TRUE	TRUE	TRUE
ENSG00000233276	2.46567	12.852	12.3994	TRUE	TRUE	TRUE
ENSG00000069667	2.37407	4.4313	4.48733	TRUE	TRUE	TRUE
ENSG00000115607	2.21174	6.3504	5.85137	TRUE	TRUE	TRUE
ENSG00000107968	2.20237	5.9644	5.50806	TRUE	TRUE	TRUE
ENSG00000152518	2.18671	4.7249	4.30225	TRUE	TRUE	TRUE
ENSG00000075624	2.17658	4.7744	4.334	TRUE	TRUE	TRUE
ENSG00000138135	2.15383	4.1251	3.86671	TRUE	TRUE	TRUE
ENSG00000115604	2.12729	6.7473	6.23084	TRUE	TRUE	TRUE
ENSG00000157557	2.11815	2.9339	2.48327	TRUE	TRUE	TRUE
ENSG00000173110	2.10938	7.6691	7.38996	TRUE	TRUE	TRUE
ENSG00000108691	2.09255	6.4877	6.11528	TRUE	TRUE	TRUE
ENSG00000057657	2.07004	3.5101	3.09188	TRUE	TRUE	TRUE
ENSG00000081237	2.06274	4.758	4.3776	TRUE	TRUE	TRUE
ENSG00000184584	2.0448	3.3528	3.01919	TRUE	TRUE	TRUE
ENSG00000099860	2.04231	3.8674	3.42274	TRUE	TRUE	TRUE
ENSG00000115590	2.02479	4.9816	4.55338	TRUE	TRUE	TRUE
ENSG00000125347	2.01833	6.7892	6.36428	TRUE	TRUE	TRUE
ENSG00000143226	2.00543	7.4241	6.94028	TRUE	TRUE	TRUE
ENSG00000169508	1.99797	5.9691	5.5234	TRUE	TRUE	TRUE
ENSG00000185650	1.99761	6.5853	6.10612	TRUE	TRUE	TRUE
ENSG00000134954	1.97274	3.7564	3.31643	TRUE	TRUE	TRUE
ENSG00000075426	1.90622	5.6703	5.21461	TRUE	TRUE	TRUE
ENSG00000138378	1.85052	3.2716	2.82785	TRUE	TRUE	TRUE
ENSG00000178562	1.79412	5.293	4.88672	TRUE	TRUE	TRUE
ENSG00000095794	1.7646	7.4642	6.99277	TRUE	TRUE	TRUE
ENSG00000114861	1.71912	4.3172	4.11608	TRUE	TRUE	TRUE
ENSG00000122877	1.713	5.6499	5.16378	TRUE	TRUE	TRUE
ENSG00000186891	1.71167	4.7591	4.54844	TRUE	TRUE	TRUE
ENSG00000130592	1.70618	3.7244	3.22988	TRUE	TRUE	TRUE
ENSG00000186827	1.62533	3.4834	3.21934	TRUE	TRUE	TRUE
ENSG00000134460	1.62135	2.8595	2.4449	TRUE	TRUE	TRUE
ENSG00000139187	1.54594	4.2733	3.75912	TRUE	TRUE	TRUE
ENSG00000112486	1.54584	3.5243	3.03755	TRUE	TRUE	TRUE
ENSG00000141293	1.50679	5.1727	4.7349	TRUE	TRUE	TRUE
ENSG00000153250	1.49646	4.3053	3.87601	TRUE	TRUE	TRUE
ENSG00000123685	1.48621	3.6508	3.21686	TRUE	TRUE	TRUE
ENSG00000049249	1.47018	3.6847	3.30586	TRUE	TRUE	TRUE
ENSG00000090339	1.46441	3.264	2.79526	TRUE	TRUE	TRUE
ENSG00000166949	1.45841	6.6612	6.20819	TRUE	TRUE	TRUE
ENSG00000197943	1.4516	4.6102	4.29527	TRUE	TRUE	TRUE
ENSG00000184371	1.45125	2.8833	2.43977	TRUE	TRUE	TRUE
ENSG00000215788	1.4264	4.5531	4.26378	TRUE	TRUE	TRUE
ENSG00000101096	1.42284	2.8324	2.48171	TRUE	TRUE	TRUE
ENSG00000185811	1.41766	3.092	2.68306	TRUE	TRUE	TRUE
ENSG00000185338	1.41314	5.3518	4.99063	TRUE	TRUE	TRUE
ENSG00000115594	1.40715	3.6901	3.24125	TRUE	TRUE	TRUE
ENSG00000173334	1.40629	3.1647	2.64742	TRUE	TRUE	TRUE
ENSG00000164400	1.39029	6.1094	5.73112	TRUE	TRUE	TRUE
ENSG00000065413	1.37323	3.0614	2.72279	TRUE	TRUE	TRUE
ENSG00000013725	1.37206	4.8618	4.41596	TRUE	TRUE	TRUE
ENSG00000162924	1.36921	7.3447	6.9226	TRUE	TRUE	TRUE
ENSG00000171522	1.3666	3.4659	2.97443	TRUE	TRUE	TRUE
ENSG00000132514	1.34354	4.1982	3.84828	TRUE	TRUE	TRUE
ENSG00000162511	1.29772	3.3474	2.82781	TRUE	TRUE	TRUE
ENSG00000145012	1.29126	9.0192	9.08919	TRUE	TRUE	TRUE
ENSG00000115602	1.28538	6.2405	5.71001	TRUE	TRUE	TRUE
ENSG00000081985	1.25993	5.764	5.30275	TRUE	TRUE	TRUE
ENSG00000143365	1.25532	5.4931	4.97952	TRUE	TRUE	TRUE
ENSG00000131196	1.23943	5.1895	4.78459	TRUE	TRUE	TRUE
ENSG00000173846	1.23237	3.1533	2.83326	TRUE	TRUE	TRUE
ENSG00000026297	1.21909	5.5479	5.08999	TRUE	TRUE	TRUE
ENSG00000108175	1.21521	5.9203	5.65388	TRUE	TRUE	TRUE
ENSG00000109471	1.21311	7.0862	6.72096	TRUE	TRUE	TRUE
ENSG00000198286	1.21135	3.6678	3.33795	TRUE	TRUE	TRUE
ENSG00000073861	1.20699	3.104	2.71091	TRUE	TRUE	TRUE
ENSG00000148400	1.20346	6.0221	5.53364	TRUE	TRUE	TRUE
ENSG00000183484	1.19309	3.545	3.16551	TRUE	TRUE	TRUE
ENSG00000108518	1.19132	2.8588	2.47497	TRUE	TRUE	TRUE
ENSG00000112936	1.17928	4.0901	3.60359	TRUE	TRUE	TRUE
ENSG00000096060	1.17742	3.6228	3.23827	FALSE	FALSE	FALSE
ENSG00000096968	1.16732	7.3484	6.88074	TRUE	TRUE	TRUE
ENSG00000182568	1.1664	3.451	3.0107	TRUE	TRUE	TRUE
ENSG00000198355	1.16024	6.3097	5.83111	TRUE	TRUE	TRUE
ENSG00000162594	1.14965	7.5109	7.03604	TRUE	TRUE	TRUE
ENSG00000178623	1.13257	7.9817	7.50202	TRUE	TRUE	TRUE
ENSG00000149177	1.12286	3.552	3.16049	TRUE	TRUE	TRUE
ENSG00000161944	1.12162	3.7028	3.20863	TRUE	TRUE	TRUE
ENSG00000168610	1.1169	7.2571	6.80151	TRUE	TRUE	TRUE
ENSG00000188820	1.11654	3.0244	2.66192	TRUE	TRUE	TRUE
ENSG00000071054	1.10457	4.2308	3.82011	TRUE	TRUE	TRUE
ENSG00000136634	1.1006	7.7695	7.30887	TRUE	TRUE	TRUE
ENSG00000254087	1.09655	2.81	2.36036	TRUE	TRUE	TRUE
ENSG00000047365	1.09063	5.1172	4.73514	TRUE	TRUE	TRUE
ENSG00000126561	1.08725	6.9454	6.54042	TRUE	TRUE	TRUE
ENSG00000117676	1.08708	3.5854	3.12291	TRUE	TRUE	TRUE
ENSG00000121966	1.06706	3.1687	2.88084	TRUE	TRUE	TRUE
ENSG00000129667	1.06209	3.0847	2.60967	TRUE	TRUE	TRUE
ENSG00000105122	1.0611	3.5532	3.1328	TRUE	TRUE	TRUE
ENSG00000153064	1.05954	3.6291	3.33771	TRUE	TRUE	TRUE
ENSG00000181634	1.04727	7.8821	7.42787	TRUE	TRUE	TRUE
ENSG00000124831	1.03556	2.9035	2.52355	TRUE	TRUE	TRUE
ENSG00000168071	1.02423	3.7182	3.23328	TRUE	TRUE	TRUE
ENSG00000124203	1.01797	5.774	5.35133	TRUE	TRUE	TRUE
ENSG00000065989	1.01402	5.1476	4.73968	TRUE	TRUE	TRUE
ENSG00000168264	1.01113	3.7985	3.37232	TRUE	TRUE	TRUE
ENSG00000123329	1.00623	2.7827	2.38708	TRUE	TRUE	TRUE
ENSG00000173757	1.00483	6.8326	6.41598	TRUE	TRUE	TRUE

## Sheet: Supplementary Table S7
Supplementary Table S7. SMR analysis from eQTL to MTAG-IBD (FDR < 0.05 and p_HEIDI > 0.01)
probeID	ProbeChr	Gene	Probe_bp	topSNP	topSNP_chr	topSNP_bp	A1	A2	Freq	b_GWAS	se_GWAS	p_GWAS	b_eQTL	se_eQTL	p_eQTL	b_SMR	se_SMR	p_SMR	p_HEIDI	nsnp_HEIDI	FDR	group
ENSG00000186891	1	TNFRSF18	1138888	rs11804831	1	1194804	C	T	0.191849	0.0151326	0.00239962	2.85848e-10	-0.332198	0.0502124	3.69397e-11	-0.045553	0.00997935	5.00139e-06	0.350864	20	0.039361	mtag-SMR_Adipose_Subcutaneous.lite
ENSG00000127054	1	CPSF3L	1246965	rs307371	1	1273116	G	A	0.923459	-0.0190348	0.00335958	1.46322e-08	-0.299443	0.0377794	2.26132e-15	0.0635673	0.0137912	4.04066e-06	0.171308	20	0.0318	mtag-SMR_Adipose_Subcutaneous.lite
ENSG00000235098	1	ANKRD65	1353800	rs3766165	1	1354594	G	A	0.0924453	0.0203718	0.00315712	1.09915e-10	-1.07011	0.0557213	3.38095e-82	-0.0190371	0.00311236	9.55824e-10	0.0175677	20	7.52234e-06	mtag-SMR_Adipose_Subcutaneous.lite
ENSG00000225905	1	RP4-758J18.7	1355625	rs3766165	1	1354594	G	A	0.0924453	0.0203718	0.00315712	1.09915e-10	-0.525661	0.0654323	9.46079e-16	-0.0387546	0.00770346	4.8843e-07	0.352785	20	0.00384394	mtag-SMR_Adipose_Subcutaneous.lite
ENSG00000143452	1	HORMAD1	150670536	rs111842513	1	150712926	A	G	0.407555	-0.0107814	0.00213921	4.65704e-07	0.922548	0.0478683	9.12025e-83	-0.0116866	0.00239678	1.08279e-06	0.567287	20	0.00852159	mtag-SMR_Adipose_Subcutaneous.lite
ENSG00000160766	1	GBAP1	155183616	rs2990245	1	155197462	T	C	0.520875	0.0123216	0.00209623	4.1525e-09	-0.359198	0.0276219	1.15939e-38	-0.0343032	0.00640435	8.49728e-08	0.18751	20	0.000668736	mtag-SMR_Adipose_Subcutaneous.lite
ENSG00000270210	2	RP11-373D23.3	28648812	rs6547850	2	28629343	T	G	0.429423	-0.012237	0.00211798	7.57306e-09	-0.259158	0.0321684	7.86443e-16	0.0472185	0.010057	2.66476e-06	0.180218	20	0.0209716	mtag-SMR_Adipose_Subcutaneous.lite
ENSG00000085978	2	ATG16L1	234118697	rs7559194	2	234206799	A	G	0.513917	0.0173313	0.0020991	1.49995e-16	-0.228754	0.0345125	3.39939e-11	-0.0757637	0.0146582	2.3573e-07	0.279236	20	0.0018552	mtag-SMR_Adipose_Subcutaneous.lite
ENSG00000164062	3	APEH	49711435	rs9858418	3	49543288	G	A	0.333002	0.027418	0.00214526	2.10129e-37	0.140037	0.0181647	1.26519e-14	0.195791	0.0296593	4.07477e-11	0.0169925	14	3.20684e-07	mtag-SMR_Adipose_Subcutaneous.lite
ENSG00000112977	5	DAP	10679342	rs4702720	5	10675136	A	G	0.32505	0.0114986	0.00234931	9.85787e-07	-0.451043	0.0319563	3.09777e-45	-0.0254933	0.00551289	3.7585e-06	0.0431004	20	0.0295794	mtag-SMR_Adipose_Subcutaneous.lite
ENSG00000132357	5	CARD6	40841286	rs11743196	5	40809014	A	G	0.166998	0.014396	0.00260005	3.08019e-08	-0.449967	0.0390309	9.47972e-31	-0.0319935	0.00641019	6.00561e-07	0.0109169	20	0.00472642	mtag-SMR_Adipose_Subcutaneous.lite
ENSG00000197375	5	SLC22A5	131705444	rs2073643	5	131723288	C	T	0.529821	0.0172446	0.00209681	1.96465e-16	-0.34231	0.044647	1.76015e-14	-0.0503773	0.00898302	2.04613e-08	0.0555545	20	0.000161031	mtag-SMR_Adipose_Subcutaneous.lite
ENSG00000237693	5	IRGM	150226085	rs10060302	5	150202304	G	A	0.148111	0.0225344	0.00317011	1.17409e-12	0.474198	0.0666197	1.09517e-12	0.047521	0.00944794	4.91049e-07	0.539788	10	0.00386456	mtag-SMR_Adipose_Subcutaneous.lite
ENSG00000169220	5	RGS14	176784838	rs10051765	5	176799992	C	T	0.33996	0.0113941	0.00216378	1.39556e-07	-0.39613	0.0309034	1.2946e-37	-0.0287636	0.00590526	1.11123e-06	0.529899	20	0.00874536	mtag-SMR_Adipose_Subcutaneous.lite
ENSG00000230521	6	HCG4P7	29855071	rs115644852	6	29923184	T	C	0.110338	-0.0167864	0.00351665	1.81138e-06	-1.18964	0.0658679	6.46405e-73	0.0141105	0.00305756	3.932e-06	0.326316	20	0.0309448	mtag-SMR_Adipose_Subcutaneous.lite
ENSG00000225914	6	XXbac-BPG154L12.4	32223488	rs28366316	6	32561246	C	T	0.300199	-0.0259016	0.00235498	3.87932e-28	0.424399	0.0604759	2.25619e-12	-0.0610313	0.0103163	3.29844e-09	0.966323	20	2.59587e-05	mtag-SMR_Adipose_Subcutaneous.lite
ENSG00000228962	6	HCG23	32358287	rs112112734	6	32453853	C	T	0.436382	-0.0197833	0.00213155	1.67626e-20	0.327586	0.0454454	5.66343e-13	-0.0603912	0.010608	1.24827e-08	0.0307343	20	9.82392e-05	mtag-SMR_Adipose_Subcutaneous.lite
ENSG00000229391	6	HLA-DRB6	32520490	rs28366316	6	32561246	C	T	0.300199	-0.0259016	0.00235498	3.87932e-28	1.18998	0.0519054	2.5612e-116	-0.0217664	0.00219497	3.52882e-23	0.366147	20	2.77718e-19	mtag-SMR_Adipose_Subcutaneous.lite
ENSG00000196735	6	HLA-DQA1	32595956	rs17843565	6	32614847	G	A	0.385686	-0.0139813	0.0020942	2.4521e-11	-0.42464	0.0381073	7.72192e-29	0.032925	0.00574907	1.02215e-08	0.247755	20	8.04436e-05	mtag-SMR_Adipose_Subcutaneous.lite
ENSG00000179344	6	HLA-DQB1	32627244	rs9274536	6	32634634	T	C	0.535785	-0.0115405	0.00210086	3.94673e-08	-1.00884	0.025559	0	0.0114393	0.00210252	5.30473e-08	0.342784	20	0.000417482	mtag-SMR_Adipose_Subcutaneous.lite
ENSG00000223534	6	HLA-DQB1-AS1	32627657	rs9273394	6	32627082	G	A	0.685885	-0.0132004	0.00231762	1.22881e-08	-0.770704	0.0448832	4.35404e-66	0.0171277	0.00316825	6.4432e-08	0.0134279	20	0.00050708	mtag-SMR_Adipose_Subcutaneous.lite
ENSG00000232629	6	HLA-DQB2	32723875	rs9273343	6	32623445	C	T	0.425447	-0.0131259	0.00209525	3.73797e-10	1.11169	0.0467087	3.30168e-125	-0.0118072	0.00194894	1.37612e-09	0.892768	20	1.08301e-05	mtag-SMR_Adipose_Subcutaneous.lite
ENSG00000255389	6	C6orf3	111921078	rs9481169	6	111929862	T	G	0.105368	0.0261397	0.00374026	2.7739e-12	-1.02853	0.0627394	2.12142e-60	-0.0254146	0.00395317	1.28517e-10	0.0138648	20	1.01143e-06	mtag-SMR_Adipose_Subcutaneous.lite
ENSG00000026297	6	RNASET2	167342992	rs398278	6	167388169	G	A	0.503976	0.0122382	0.00209417	5.09881e-09	-0.148227	0.0186213	1.71936e-15	-0.0825636	0.0175267	2.46844e-06	0.0224269	20	0.0194266	mtag-SMR_Adipose_Subcutaneous.lite
ENSG00000128604	7	IRF5	128577666	rs3823536	7	128579666	A	G	0.473161	0.0124871	0.00210524	3.0024e-09	0.144095	0.0174213	1.32602e-16	0.0866591	0.0179785	1.43444e-06	0.812963	20	0.011289	mtag-SMR_Adipose_Subcutaneous.lite
ENSG00000197165	16	SULT1A2	28603264	rs151179	16	28487056	G	A	0.342942	0.0140919	0.00210961	2.39163e-11	0.640955	0.0417746	3.93376e-53	0.0219858	0.00358975	9.09103e-10	0.0309729	20	7.15464e-06	mtag-SMR_Adipose_Subcutaneous.lite
ENSG00000184110	16	EIF3C	28699879	rs62036614	16	28824685	C	T	0.33002	0.0136724	0.00213839	1.61839e-10	0.386354	0.0454919	2.01692e-17	0.0353882	0.00692795	3.25525e-07	0.0700165	20	0.00256188	mtag-SMR_Adipose_Subcutaneous.lite
ENSG00000259982	16	CDC37P1	28711615	rs62036621	16	28833299	A	C	0.331014	0.0139353	0.00213459	6.65206e-11	0.744974	0.0500814	4.77179e-50	0.0187057	0.00312912	2.25979e-09	0.412473	20	1.77845e-05	mtag-SMR_Adipose_Subcutaneous.lite
ENSG00000251417	16	RP11-1348G14.4	28814097	rs62036613	16	28823097	G	A	0.329026	0.0138353	0.00213966	1.00565e-10	-0.642465	0.0513733	6.93929e-36	-0.0215347	0.00374923	9.25985e-09	0.106851	20	7.28751e-05	mtag-SMR_Adipose_Subcutaneous.lite
ENSG00000178952	16	TUFM	28853732	rs7187776	16	28857645	G	A	0.341948	0.0145958	0.00212496	6.47626e-12	0.257247	0.0215146	5.97827e-33	0.0567385	0.00952636	2.58557e-09	0.0409303	20	2.03485e-05	mtag-SMR_Adipose_Subcutaneous.lite
ENSG00000178188	16	SH2B1	28857921	rs147684209	16	28867061	C	T	0.329026	0.0145101	0.0021405	1.21136e-11	-0.20149	0.0210974	1.29141e-21	-0.072014	0.0130274	3.24094e-08	0.173404	20	0.000255062	mtag-SMR_Adipose_Subcutaneous.lite
ENSG00000161395	17	PGAP3	37827375	rs903502	17	37829604	T	C	0.675944	0.0149468	0.00225899	3.67544e-11	-0.171416	0.0250019	7.07545e-12	-0.0871962	0.0183144	1.92569e-06	0.0938046	13	0.0151552	mtag-SMR_Adipose_Subcutaneous.lite
ENSG00000172057	17	ORMDL3	38077294	rs2872516	17	38072727	T	C	0.533797	-0.0181091	0.00209472	5.37521e-18	-0.128176	0.0195842	5.95489e-11	0.141283	0.0270752	1.80712e-07	0.0171769	11	0.0014222	mtag-SMR_Adipose_Subcutaneous.lite
ENSG00000167914	17	GSDMA	38119226	rs56326707	17	38130139	T	C	0.459245	-0.0152286	0.00210446	4.60868e-13	-0.909745	0.0426404	5.34056e-101	0.0167395	0.00244268	7.23585e-12	0.177395	20	5.69462e-08	mtag-SMR_Adipose_Subcutaneous.lite
ENSG00000161180	22	CCDC116	21987005	rs738128	22	21971010	A	G	0.193837	0.0174116	0.00235119	1.30692e-13	-0.493935	0.0608649	4.84736e-16	-0.0352509	0.00644415	4.49498e-08	0.0100488	11	0.000353755	mtag-SMR_Adipose_Subcutaneous.lite
ENSG00000272455	1	RP4-758J18.13	1344476	rs28418680	1	1343666	A	G	0.0914513	0.0203216	0.0031507	1.11952e-10	-0.462787	0.0652817	1.3501e-12	-0.0439113	0.00920427	1.83538e-06	0.335191	20	0.0111114	mtag-SMR_Adipose_Visceral_Omentum.lite
ENSG00000235098	1	ANKRD65	1353800	rs3766165	1	1354594	G	A	0.0924453	0.0203718	0.00315712	1.09915e-10	-0.998509	0.0555903	3.87125e-72	-0.0204022	0.00335967	1.25792e-09	0.0146996	20	7.61547e-06	mtag-SMR_Adipose_Visceral_Omentum.lite
ENSG00000225905	1	RP4-758J18.7	1355625	rs3766165	1	1354594	G	A	0.0924453	0.0203718	0.00315712	1.09915e-10	-0.516589	0.0753485	7.08184e-12	-0.0394352	0.00839254	2.6165e-06	0.32046	20	0.0158403	mtag-SMR_Adipose_Visceral_Omentum.lite
ENSG00000160766	1	GBAP1	155183616	rs2974930	1	155196717	G	A	0.522863	0.0123652	0.00209692	3.70568e-09	-0.241481	0.0276848	2.72128e-18	-0.0512056	0.0104818	1.03324e-06	0.578473	20	0.00625525	mtag-SMR_Adipose_Visceral_Omentum.lite
ENSG00000118200	1	CAMSAP2	200708686	rs12145140	1	200706636	T	G	0.380716	-0.0152672	0.00225065	1.17318e-11	-0.122434	0.0203318	1.72491e-09	0.124697	0.0276898	6.68843e-06	0.119983	13	0.0404917	mtag-SMR_Adipose_Visceral_Omentum.lite
ENSG00000138031	2	ADCY3	25042038	rs1541984	2	25082414	A	G	0.390656	0.0118866	0.00212856	2.34591e-08	0.218723	0.0271844	8.5622e-16	0.0543456	0.0118461	4.48303e-06	0.208258	20	0.0271402	mtag-SMR_Adipose_Visceral_Omentum.lite
ENSG00000197536	5	C5orf56	131746328	rs960757	5	131826310	A	G	0.340954	-0.0184654	0.00223321	1.35579e-16	-0.302194	0.0352075	9.22551e-18	0.0611046	0.0102612	2.60246e-09	0.0110715	8	1.57553e-05	mtag-SMR_Adipose_Visceral_Omentum.lite
ENSG00000237693	5	IRGM	150226085	rs6875011	5	150182710	A	G	0.10338	0.028566	0.00372651	1.7795e-14	0.887372	0.102247	4.00307e-18	0.0321917	0.00560308	9.17206e-09	0.0976225	14	5.55277e-05	mtag-SMR_Adipose_Visceral_Omentum.lite
ENSG00000169220	5	RGS14	176784838	rs10051765	5	176799992	C	T	0.33996	0.0113941	0.00216378	1.39556e-07	-0.285881	0.0312894	6.43946e-20	-0.0398562	0.00873591	5.05866e-06	0.443032	15	0.0306252	mtag-SMR_Adipose_Visceral_Omentum.lite
ENSG00000204622	6	HLA-J	29974360	rs2735059	6	29695854	A	G	0.481113	0.0227324	0.0021055	3.56992e-27	0.435534	0.053326	3.15129e-16	0.0521943	0.0080131	7.33637e-11	0.0592886	8	4.44144e-07	mtag-SMR_Adipose_Visceral_Omentum.lite
ENSG00000229391	6	HLA-DRB6	32520490	rs9272323	6	32604151	T	C	0.336978	-0.0256483	0.0023341	4.33978e-28	1.0995	0.0574447	1.16955e-81	-0.0233273	0.00244785	1.57759e-21	0.599756	20	9.55072e-18	mtag-SMR_Adipose_Visceral_Omentum.lite
ENSG00000196735	6	HLA-DQA1	32595956	rs17843584	6	32615668	T	G	0.54672	-0.0114139	0.002102	5.63392e-08	-0.552569	0.0454462	5.1545e-34	0.0206561	0.00416616	7.11959e-07	0.0637211	20	0.0043102	mtag-SMR_Adipose_Visceral_Omentum.lite
ENSG00000179344	6	HLA-DQB1	32627244	rs17843584	6	32615668	T	G	0.54672	-0.0114139	0.002102	5.63392e-08	-0.965682	0.0446288	7.87216e-104	0.0118196	0.00224419	1.38866e-07	0.143683	20	0.000840697	mtag-SMR_Adipose_Visceral_Omentum.lite
ENSG00000223534	6	HLA-DQB1-AS1	32627657	rs9273394	6	32627082	G	A	0.685885	-0.0132004	0.00231762	1.22881e-08	-0.656937	0.046304	1.09517e-45	0.0200939	0.00380159	1.25263e-07	0.213154	20	0.000758342	mtag-SMR_Adipose_Visceral_Omentum.lite
ENSG00000232629	6	HLA-DQB2	32723875	rs9274506	6	32634141	C	T	0.517893	-0.0115432	0.00209675	3.68593e-08	1.04223	0.052254	1.64098e-88	-0.0110754	0.00208702	1.11545e-07	0.272383	20	0.000675296	mtag-SMR_Adipose_Visceral_Omentum.lite
ENSG00000255389	6	C6orf3	111921078	rs9481169	6	111929862	T	G	0.105368	0.0261397	0.00374026	2.7739e-12	-0.724982	0.0531078	1.9872e-42	-0.0360556	0.0057959	4.94357e-10	0.199412	20	2.99284e-06	mtag-SMR_Adipose_Visceral_Omentum.lite
ENSG00000128604	7	IRF5	128577666	rs3757387	7	128576086	C	T	0.454274	0.0122186	0.00211143	7.17082e-09	0.231696	0.0250703	2.42307e-20	0.0527354	0.010752	9.35707e-07	0.104728	20	0.00566477	mtag-SMR_Adipose_Visceral_Omentum.lite
ENSG00000197165	16	SULT1A2	28603264	rs62034319	16	28532188	G	T	0.353877	0.0143182	0.00210515	1.03524e-11	0.569603	0.0408554	3.52378e-44	0.0251372	0.00411216	9.78446e-10	0.0135071	20	5.92351e-06	mtag-SMR_Adipose_Visceral_Omentum.lite
ENSG00000251417	16	RP11-1348G14.4	28814097	rs8049439	16	28837515	C	T	0.343936	0.0145231	0.00212481	8.19989e-12	-0.388088	0.0477608	4.44958e-16	-0.0374222	0.00715447	1.68961e-07	0.393278	20	0.00102289	mtag-SMR_Adipose_Visceral_Omentum.lite
ENSG00000178952	16	TUFM	28853732	rs12928404	16	28847246	C	T	0.345924	0.0141511	0.00211917	2.42731e-11	0.120053	0.0152681	3.75008e-15	0.117874	0.0231586	3.58308e-07	0.0253764	20	0.00216919	mtag-SMR_Adipose_Visceral_Omentum.lite
ENSG00000178188	16	SH2B1	28857921	rs79533802	16	28617794	C	T	0.333996	0.0127908	0.00212912	1.88357e-09	-0.140267	0.0197926	1.37193e-12	-0.0911888	0.019899	4.59285e-06	0.181807	20	0.0278051	mtag-SMR_Adipose_Visceral_Omentum.lite
ENSG00000167914	17	GSDMA	38119226	rs3859191	17	38128714	A	G	0.459245	-0.0152303	0.00210404	4.53357e-13	-0.814557	0.0469699	2.26308e-67	0.0186976	0.00279903	2.38879e-11	0.0626709	20	1.44617e-07	mtag-SMR_Adipose_Visceral_Omentum.lite
ENSG00000260302	18	RP11-973H7.1	12774650	rs7237497	18	12777325	C	T	0.861829	-0.0233752	0.00289602	6.94415e-16	-0.515528	0.0794365	8.59425e-11	0.0453422	0.00896498	4.24325e-07	0.284692	8	0.00256886	mtag-SMR_Adipose_Visceral_Omentum.lite
ENSG00000161180	22	CCDC116	21987005	rs5754323	22	21957992	C	T	0.193837	0.0177485	0.00234637	3.90098e-14	-0.596487	0.062581	1.55117e-21	-0.0297551	0.00502186	3.12086e-09	0.0157504	12	1.88937e-05	mtag-SMR_Adipose_Visceral_Omentum.lite
ENSG00000235098	1	ANKRD65	1353800	rs4970447	1	1353561	G	A	0.0924453	0.0201332	0.00314539	1.54495e-10	-1.06157	0.093022	3.64105e-30	-0.0189655	0.0033972	2.36836e-08	0.0669561	20	8.49531e-05	mtag-SMR_Adrenal_Gland.lite
ENSG00000169914	1	OTUD3	20209006	rs10737482	1	20173858	C	T	0.615308	0.0226568	0.00216057	9.96544e-26	0.340891	0.0564311	1.53315e-09	0.0664634	0.0126973	1.65482e-07	0.647327	3	0.000593582	mtag-SMR_Adrenal_Gland.lite
ENSG00000160766	1	GBAP1	155183616	rs2974929	1	155197268	C	T	0.522863	0.0121608	0.0020969	6.65437e-09	-0.302133	0.0422868	9.0088e-13	-0.0402499	0.00893886	6.70659e-06	0.522235	11	0.0240565	mtag-SMR_Adrenal_Gland.lite
ENSG00000084676	2	NCOA1	24714783	rs9309308	2	24994570	C	T	0.2167	-0.0144775	0.00242373	2.32622e-09	-0.329997	0.0486935	1.22681e-11	0.0438716	0.00979041	7.42673e-06	0.0995148	9	0.0266397	mtag-SMR_Adrenal_Gland.lite
ENSG00000184924	2	PTRHD1	25012603	rs9309308	2	24994570	C	T	0.2167	-0.0144775	0.00242373	2.32622e-09	-0.489227	0.0623589	4.31749e-15	0.0295926	0.00622673	2.00907e-06	0.227122	20	0.00720654	mtag-SMR_Adrenal_Gland.lite
ENSG00000270210	2	RP11-373D23.3	28648812	rs7589485	2	28645120	A	C	0.539761	0.0122017	0.00210113	6.35216e-09	0.493425	0.0722491	8.52103e-12	0.0247286	0.00558958	9.68629e-06	0.504859	15	0.0347447	mtag-SMR_Adrenal_Gland.lite
ENSG00000127838	2	PNKD	219135115	rs1870124	2	219187740	T	C	0.659046	-0.0124553	0.0022197	2.00867e-08	0.561093	0.0583138	6.45938e-22	-0.0221983	0.00457959	1.25202e-06	0.157454	20	0.004491	mtag-SMR_Adrenal_Gland.lite
ENSG00000164308	5	ERAP2	96211643	rs2910686	5	96252589	C	T	0.426441	0.0106781	0.00210848	4.09843e-07	1.1604	0.0594715	8.70262e-85	0.00920205	0.00187724	9.49111e-07	0.0127051	20	0.00340446	mtag-SMR_Adrenal_Gland.lite
ENSG00000169220	5	RGS14	176784838	rs10051765	5	176799992	C	T	0.33996	0.0113941	0.00216378	1.39556e-07	-0.57435	0.0500978	1.98711e-30	-0.0198383	0.00414576	1.70813e-06	0.90044	20	0.00612705	mtag-SMR_Adrenal_Gland.lite
ENSG00000229391	6	HLA-DRB6	32520490	rs9273014	6	32611650	A	G	0.341948	-0.0247023	0.00233155	3.14921e-26	0.956715	0.101404	3.92041e-21	-0.02582	0.00366451	1.84201e-12	0.45971	20	6.6073e-09	mtag-SMR_Adrenal_Gland.lite
ENSG00000179344	6	HLA-DQB1	32627244	rs17612852	6	32620572	A	G	0.763419	-0.0142671	0.00234823	1.23458e-09	-0.698575	0.0950878	2.0326e-13	0.0204232	0.00436205	2.84067e-06	0.708371	20	0.0101895	mtag-SMR_Adrenal_Gland.lite
ENSG00000223534	6	HLA-DQB1-AS1	32627657	rs1130456	6	32627379	C	T	0.744533	-0.0175326	0.00235855	1.05629e-13	-0.575245	0.0877884	5.65306e-11	0.0304786	0.00620045	8.85383e-07	0.0211441	20	0.00317587	mtag-SMR_Adrenal_Gland.lite
ENSG00000237541	6	HLA-DQA2	32709119	rs9273014	6	32611650	A	G	0.341948	-0.0247023	0.00233155	3.14921e-26	1.24793	0.0914392	2.08487e-42	-0.0197947	0.00236524	5.8112e-17	0.393461	20	2.08448e-13	mtag-SMR_Adrenal_Gland.lite
ENSG00000232629	6	HLA-DQB2	32723875	rs17843565	6	32614847	G	A	0.385686	-0.0139813	0.0020942	2.4521e-11	1.06403	0.0867012	1.27455e-34	-0.0131399	0.00224055	4.50254e-09	0.287119	20	1.61506e-05	mtag-SMR_Adrenal_Gland.lite
ENSG00000231500	6	RPS18	33239787	rs114103902	6	33114527	T	C	0.10338	0.0197905	0.00368815	8.05108e-08	-0.45034	0.054947	2.48734e-16	-0.0439458	0.00978884	7.14328e-06	0.0717391	7	0.025623	mtag-SMR_Adrenal_Gland.lite
ENSG00000255389	6	C6orf3	111921078	rs33980500	6	111913262	T	C	0.0854871	0.0278287	0.00393195	1.46689e-12	-0.878912	0.110642	1.96162e-15	-0.0316627	0.00599173	1.26113e-07	0.0347298	10	0.000452366	mtag-SMR_Adrenal_Gland.lite
ENSG00000159904	7	ZNF890P	5160870	rs308085	7	5886060	T	C	0.445328	-0.0108471	0.00210086	2.42784e-07	0.701699	0.0741328	2.92349e-21	-0.0154583	0.00341041	5.82367e-06	0.0628874	20	0.0208895	mtag-SMR_Adrenal_Gland.lite
ENSG00000128604	7	IRF5	128577666	rs4731532	7	128572766	A	G	0.505964	0.0114859	0.00209403	4.1328e-08	0.366356	0.0423429	5.05532e-18	0.0313518	0.00676766	3.61116e-06	0.591327	20	0.0129532	mtag-SMR_Adrenal_Gland.lite
ENSG00000251417	16	RP11-1348G14.4	28814097	rs7498555	16	28893571	C	T	0.328032	0.0140819	0.00213884	4.58289e-11	-0.50487	0.0757689	2.67771e-11	-0.0278921	0.00595562	2.82248e-06	0.138306	19	0.0101242	mtag-SMR_Adrenal_Gland.lite
ENSG00000178188	16	SH2B1	28857921	rs62034319	16	28532188	G	T	0.353877	0.0143182	0.00210515	1.03524e-11	-0.203756	0.0355267	9.73475e-09	-0.0702714	0.0160271	1.16231e-05	0.22477	18	0.0416921	mtag-SMR_Adrenal_Gland.lite
ENSG00000167914	17	GSDMA	38119226	rs3859191	17	38128714	A	G	0.459245	-0.0152303	0.00210404	4.53357e-13	-0.902124	0.0679085	2.85136e-40	0.0168827	0.00265609	2.0677e-10	0.069713	20	7.41684e-07	mtag-SMR_Adrenal_Gland.lite
ENSG00000260302	18	RP11-973H7.1	12774650	rs888270	18	12774894	A	G	0.139165	0.0240791	0.00290604	1.17246e-16	0.836053	0.127657	5.78317e-11	0.0288009	0.00560542	2.77615e-07	0.472459	4	0.000995804	mtag-SMR_Adrenal_Gland.lite
ENSG00000131584	1	ACAP3	1227756	rs61766198	1	1243896	T	C	0.807157	-0.0168356	0.00247589	1.04767e-11	0.228096	0.0360144	2.397e-10	-0.0738091	0.0159259	3.57736e-06	0.602	17	0.0224121	mtag-SMR_Artery_Aorta.lite
ENSG00000272455	1	RP4-758J18.13	1344476	rs28418680	1	1343666	A	G	0.0914513	0.0203216	0.0031507	1.11952e-10	-0.500763	0.0625022	1.12921e-15	-0.0405812	0.00807725	5.05694e-07	0.162471	20	0.00316817	mtag-SMR_Artery_Aorta.lite
ENSG00000235098	1	ANKRD65	1353800	rs4970449	1	1353632	G	A	0.0934394	0.0201585	0.00314433	1.44496e-10	-0.679174	0.0654346	3.07597e-25	-0.029681	0.00544158	4.91186e-08	0.12154	20	0.000307728	mtag-SMR_Artery_Aorta.lite
ENSG00000160766	1	GBAP1	155183616	rs2075570	1	155182164	T	C	0.524851	0.0123932	0.00209715	3.43066e-09	-0.540612	0.0360937	1.02242e-50	-0.0229244	0.00417023	3.85993e-08	0.592566	20	0.000241824	mtag-SMR_Artery_Aorta.lite
ENSG00000160767	1	FAM189B	155216996	rs2242577	1	155224301	A	C	0.26839	0.0142894	0.00238601	2.11358e-09	0.227786	0.0296583	1.58672e-14	0.0627317	0.0132829	2.32675e-06	0.435812	20	0.0145771	mtag-SMR_Artery_Aorta.lite
ENSG00000270210	2	RP11-373D23.3	28648812	rs6547850	2	28629343	T	G	0.429423	-0.012237	0.00211798	7.57306e-09	-0.231104	0.0318392	3.91457e-13	0.0529504	0.0117135	6.17094e-06	0.408773	19	0.0386609	mtag-SMR_Artery_Aorta.lite
ENSG00000183396	3	TMEM89	48658192	rs3895736	3	48658467	A	C	0.170974	0.0148602	0.0027905	1.00801e-07	0.470425	0.0557089	3.05764e-17	0.0315889	0.00701291	6.65655e-06	0.0150011	3	0.0417033	mtag-SMR_Artery_Aorta.lite
ENSG00000112977	5	DAP	10679342	rs11746592	5	10672391	A	G	0.33996	0.0116102	0.00233028	6.28319e-07	-0.343701	0.033471	9.7592e-25	-0.0337798	0.00753588	7.37622e-06	0.187823	20	0.046212	mtag-SMR_Artery_Aorta.lite
ENSG00000164308	5	ERAP2	96211643	rs2927608	5	96252432	A	G	0.426441	0.0105941	0.00210858	5.05325e-07	1.26608	0.0242011	0	0.00836765	0.00167311	5.69544e-07	0.0119546	20	0.0035682	mtag-SMR_Artery_Aorta.lite
ENSG00000197208	5	SLC22A4	131630136	rs11242110	5	131743777	T	G	0.497018	0.0160353	0.00209651	2.03278e-14	0.236447	0.0366653	1.12745e-10	0.0678176	0.0137554	8.21297e-07	0.0484977	20	0.00514542	mtag-SMR_Artery_Aorta.lite
ENSG00000169220	5	RGS14	176784838	rs10051765	5	176799992	C	T	0.33996	0.0113941	0.00216378	1.39556e-07	-0.647005	0.0417101	2.88058e-54	-0.0176106	0.00353175	6.15302e-07	0.997658	20	0.00385487	mtag-SMR_Artery_Aorta.lite
ENSG00000230521	6	HCG4P7	29855071	rs115644852	6	29923184	T	C	0.110338	-0.0167864	0.00351665	1.81138e-06	-1.08332	0.0757001	1.87664e-46	0.0154953	0.003422	5.95033e-06	0.130476	11	0.0372788	mtag-SMR_Artery_Aorta.lite
ENSG00000196126	6	HLA-DRB1	32546546	rs28366270	6	32559934	G	A	0.32505	-0.0263339	0.00233155	1.39523e-29	-0.347764	0.0350258	3.12041e-23	0.0757235	0.0101546	8.84476e-14	0.545161	20	5.54124e-10	mtag-SMR_Artery_Aorta.lite
ENSG00000196735	6	HLA-DQA1	32595956	rs9272320	6	32604124	A	G	0.497018	-0.0227726	0.00209794	1.89356e-27	-0.459382	0.0399357	1.2734e-30	0.0495721	0.00627916	2.91004e-15	0.362955	20	1.82314e-11	mtag-SMR_Artery_Aorta.lite
ENSG00000179344	6	HLA-DQB1	32627244	rs9273321	6	32623096	G	A	0.402584	-0.0132235	0.00209619	2.82026e-10	-0.725075	0.0454991	3.56293e-57	0.0182374	0.00310927	4.47773e-09	0.263232	20	2.8053e-05	mtag-SMR_Artery_Aorta.lite
ENSG00000223534	6	HLA-DQB1-AS1	32627657	rs9273394	6	32627082	G	A	0.685885	-0.0132004	0.00231762	1.22881e-08	-0.516659	0.0475734	1.78247e-27	0.0255495	0.00506525	4.55706e-07	0.635516	20	0.002855	mtag-SMR_Artery_Aorta.lite
ENSG00000232629	6	HLA-DQB2	32723875	rs9274573	6	32635205	T	C	0.531809	-0.0108261	0.00210446	2.68413e-07	0.968757	0.0507671	3.53815e-81	-0.0111753	0.00224989	6.7981e-07	0.0777925	20	0.00425901	mtag-SMR_Artery_Aorta.lite
ENSG00000128604	7	IRF5	128577666	rs3757387	7	128576086	C	T	0.454274	0.0122186	0.00211143	7.17082e-09	0.304967	0.0235183	1.87726e-38	0.0400653	0.00758162	1.2603e-07	0.31591	20	0.000789579	mtag-SMR_Artery_Aorta.lite
ENSG00000233232	16	NPIPB7	28467693	rs151303	16	28492510	A	C	0.342942	0.0141311	0.00210987	2.11824e-11	-0.468939	0.071785	6.46596e-11	-0.0301343	0.00644379	2.91837e-06	0.224397	20	0.0182836	mtag-SMR_Artery_Aorta.lite
ENSG00000184110	16	EIF3C	28699879	rs7206214	16	28919341	G	A	0.698807	-0.0127206	0.00217271	4.7777e-09	-0.417875	0.058664	1.05457e-12	0.0304413	0.00673032	6.09681e-06	0.0467212	20	0.0381965	mtag-SMR_Artery_Aorta.lite
ENSG00000259982	16	CDC37P1	28711615	rs62036618	16	28828834	C	A	0.331014	0.0134514	0.00215755	4.52951e-10	0.831947	0.0592752	9.47496e-45	0.0161686	0.00283772	1.21402e-08	0.218131	20	7.60582e-05	mtag-SMR_Artery_Aorta.lite
ENSG00000251417	16	RP11-1348G14.4	28814097	rs72793812	16	28840381	G	A	0.33002	0.0136889	0.00213651	1.48295e-10	-0.62626	0.0569525	3.98702e-28	-0.0218581	0.00394841	3.0957e-08	0.161154	20	0.000193946	mtag-SMR_Artery_Aorta.lite
ENSG00000178952	16	TUFM	28853732	rs7187776	16	28857645	G	A	0.341948	0.0145958	0.00212496	6.47626e-12	0.395318	0.0291375	6.25447e-42	0.0369217	0.00602493	8.89037e-10	0.282289	20	5.56981e-06	mtag-SMR_Artery_Aorta.lite
ENSG00000167914	17	GSDMA	38119226	rs56326707	17	38130139	T	C	0.459245	-0.0152286	0.00210446	4.60868e-13	-0.761503	0.0476257	1.51627e-57	0.0199981	0.00303341	4.321e-11	0.0186645	20	2.7071e-07	mtag-SMR_Artery_Aorta.lite
ENSG00000161180	22	CCDC116	21987005	rs5998644	22	21953288	C	T	0.193837	0.0177573	0.00234663	3.81523e-14	-0.6454	0.0662781	2.08109e-22	-0.0275137	0.0046047	2.29918e-09	0.152189	10	1.44044e-05	mtag-SMR_Artery_Aorta.lite
ENSG00000235098	1	ANKRD65	1353800	rs3766165	1	1354594	G	A	0.0924453	0.0203718	0.00315712	1.09915e-10	-0.548699	0.0605167	1.22448e-19	-0.0371274	0.00706217	1.46243e-07	0.0296339	20	0.000391199	mtag-SMR_Artery_Coronary.lite
ENSG00000160766	1	GBAP1	155183616	rs914615	1	155175892	A	G	0.455268	-0.0120048	0.00210207	1.12346e-08	0.411244	0.0459998	3.88752e-19	-0.0291915	0.0060654	1.48837e-06	0.528795	20	0.00398139	mtag-SMR_Artery_Coronary.lite
ENSG00000164308	5	ERAP2	96211643	rs2910686	5	96252589	C	T	0.426441	0.0106781	0.00210848	4.09843e-07	1.13732	0.0580571	1.89402e-85	0.00938879	0.00191485	9.43201e-07	0.0183617	20	0.00252306	mtag-SMR_Artery_Coronary.lite
ENSG00000197536	5	C5orf56	131746328	rs960757	5	131826310	A	G	0.340954	-0.0184654	0.00223321	1.35579e-16	-0.35468	0.0518401	7.82011e-12	0.0520623	0.00987665	1.355e-07	0.179346	5	0.000362462	mtag-SMR_Artery_Coronary.lite
ENSG00000169220	5	RGS14	176784838	rs10051765	5	176799992	C	T	0.33996	0.0113941	0.00216378	1.39556e-07	-0.385374	0.0463027	8.58125e-17	-0.0295664	0.00664418	8.58823e-06	0.88986	11	0.0229735	mtag-SMR_Artery_Coronary.lite
ENSG00000229391	6	HLA-DRB6	32520490	rs9272998	6	32611474	A	G	0.262425	-0.0251177	0.00239019	7.8792e-26	0.884532	0.0769353	1.3644e-30	-0.0283966	0.00366092	8.71705e-15	0.699237	20	2.33181e-11	mtag-SMR_Artery_Coronary.lite
ENSG00000196126	6	HLA-DRB1	32546546	rs9272335	6	32604259	T	C	0.354871	-0.025055	0.00229783	1.10606e-27	-0.314844	0.0516853	1.11817e-09	0.079579	0.0149642	1.04948e-07	0.551686	20	0.000280735	mtag-SMR_Artery_Coronary.lite
ENSG00000196735	6	HLA-DQA1	32595956	rs17843613	6	32620658	T	C	0.445328	-0.0133664	0.00209469	1.75869e-10	-0.421306	0.0572989	1.94132e-13	0.031726	0.00658314	1.44071e-06	0.146754	20	0.00385391	mtag-SMR_Artery_Coronary.lite
ENSG00000179344	6	HLA-DQB1	32627244	rs17843613	6	32620658	T	C	0.445328	-0.0133664	0.00209469	1.75869e-10	-0.732493	0.0599314	2.36625e-34	0.0182478	0.00322596	1.54455e-08	0.288285	20	4.13167e-05	mtag-SMR_Artery_Coronary.lite
ENSG00000232629	6	HLA-DQB2	32723875	rs9274573	6	32635205	T	C	0.531809	-0.0108261	0.00210446	2.68413e-07	0.953252	0.0679619	1.07666e-44	-0.011357	0.00235147	1.36687e-06	0.072973	20	0.00365639	mtag-SMR_Artery_Coronary.lite
ENSG00000197165	16	SULT1A2	28603264	rs62034319	16	28532188	G	T	0.353877	0.0143182	0.00210515	1.03524e-11	0.499687	0.0550844	1.17607e-19	0.0286544	0.00526563	5.27518e-08	0.0487059	20	0.000141111	mtag-SMR_Artery_Coronary.lite
ENSG00000259982	16	CDC37P1	28711615	rs62036618	16	28828834	C	A	0.331014	0.0134514	0.00215755	4.52951e-10	0.823289	0.0805561	1.6122e-24	0.0163386	0.00306978	1.02399e-07	0.310052	20	0.000273917	mtag-SMR_Artery_Coronary.lite
ENSG00000251417	16	RP11-1348G14.4	28814097	rs7498555	16	28893571	C	T	0.328032	0.0140819	0.00213884	4.58289e-11	-0.499542	0.0753397	3.34487e-11	-0.0281896	0.00603385	2.98403e-06	0.247925	18	0.00798228	mtag-SMR_Artery_Coronary.lite
ENSG00000178952	16	TUFM	28853732	rs7187776	16	28857645	G	A	0.341948	0.0145958	0.00212496	6.47626e-12	0.203595	0.0325784	4.12089e-10	0.0716905	0.0155091	3.79192e-06	0.375773	19	0.0101434	mtag-SMR_Artery_Coronary.lite
ENSG00000167914	17	GSDMA	38119226	rs3907022	17	38134889	C	T	0.457256	-0.0150792	0.00210577	8.01608e-13	-0.900481	0.0750412	3.56058e-33	0.0167457	0.00272323	7.78716e-10	0.0764824	20	2.08306e-06	mtag-SMR_Artery_Coronary.lite
ENSG00000258366	20	RTEL1	62289163	rs3787091	20	62315594	T	G	0.794235	0.0236022	0.00257408	4.76651e-20	0.31462	0.0534658	3.99235e-09	0.0750182	0.0151479	7.33155e-07	0.486642	10	0.00196119	mtag-SMR_Artery_Coronary.lite
ENSG00000161180	22	CCDC116	21987005	rs7444	22	21976934	C	T	0.197813	0.0176678	0.0023461	5.04668e-14	-0.638218	0.0972233	5.22236e-11	-0.027683	0.00559439	7.48416e-07	0.466171	6	0.00200201	mtag-SMR_Artery_Coronary.lite
ENSG00000131584	1	ACAP3	1227756	rs1240718	1	1346703	C	A	0.183897	0.0156074	0.00242603	1.24858e-10	-0.252906	0.0283943	5.24663e-19	-0.0617122	0.0118331	1.83618e-07	0.0214299	20	0.00146104	mtag-SMR_Artery_Tibial.lite
ENSG00000272455	1	RP4-758J18.13	1344476	rs28418680	1	1343666	A	G	0.0914513	0.0203216	0.0031507	1.11952e-10	-0.425276	0.0535001	1.87907e-15	-0.0477845	0.00954062	5.48475e-07	0.0144769	16	0.00436421	mtag-SMR_Artery_Tibial.lite
ENSG00000215915	1	ATAD3C	1385069	rs1240695	1	1378837	C	T	0.208748	0.0142464	0.0023558	1.47224e-09	-0.459215	0.050148	5.32663e-20	-0.0310234	0.00614779	4.50502e-07	0.0105456	20	0.00358465	mtag-SMR_Artery_Tibial.lite
ENSG00000160766	1	GBAP1	155183616	rs2974929	1	155197268	C	T	0.522863	0.0121608	0.0020969	6.65437e-09	-0.501752	0.031537	5.40409e-57	-0.0242367	0.00444814	5.07336e-08	0.206389	20	0.000403687	mtag-SMR_Artery_Tibial.lite
ENSG00000160767	1	FAM189B	155216996	rs734074	1	155218446	G	A	0.270378	0.0141126	0.00238571	3.30902e-09	0.154136	0.0213468	5.17667e-13	0.0915597	0.020009	4.74114e-06	0.671056	15	0.0377253	mtag-SMR_Artery_Tibial.lite
ENSG00000138031	2	ADCY3	25042038	rs7576788	2	25083310	C	T	0.432406	0.0102654	0.00210879	1.12771e-06	0.370609	0.0278673	2.34423e-40	0.0276988	0.00605926	4.84663e-06	0.0147235	20	0.0385647	mtag-SMR_Artery_Tibial.lite
ENSG00000270210	2	RP11-373D23.3	28648812	rs6547850	2	28629343	T	G	0.429423	-0.012237	0.00211798	7.57306e-09	-0.168869	0.0206409	2.80825e-16	0.0724647	0.0153544	2.36464e-06	0.326203	17	0.0188154	mtag-SMR_Artery_Tibial.lite
ENSG00000135926	2	TMBIM1	219138915	rs10932772	2	219177148	T	C	0.628231	-0.0138127	0.00218173	2.43496e-10	0.252012	0.0191109	1.04507e-39	-0.0548095	0.00960331	1.14745e-08	0.0898006	20	9.13024e-05	mtag-SMR_Artery_Tibial.lite
ENSG00000187492	3	CDHR4	49828165	rs2234391	3	49842625	G	A	0.473161	-0.0184473	0.00212533	3.96779e-18	0.18935	0.0310993	1.13934e-09	-0.0974241	0.0195454	6.21241e-07	0.0145396	10	0.00494321	mtag-SMR_Artery_Tibial.lite
ENSG00000112977	5	DAP	10679342	rs10076424	5	10675492	T	C	0.322068	0.0116078	0.00234531	7.44546e-07	-0.353003	0.0282854	9.59111e-36	-0.032883	0.00714727	4.2092e-06	0.14677	20	0.0334926	mtag-SMR_Artery_Tibial.lite
ENSG00000132357	5	CARD6	40841286	rs704034	5	40842116	G	A	0.15507	0.0151892	0.00266774	1.24349e-08	-0.481554	0.0336179	1.54221e-46	-0.031542	0.00596143	1.21644e-07	0.0115515	20	0.000967923	mtag-SMR_Artery_Tibial.lite
ENSG00000145908	5	ZNF300	150273954	rs61530785	5	150261364	G	A	0.104374	0.028264	0.00373632	3.88837e-14	0.347044	0.051423	1.49062e-11	0.0814422	0.0161721	4.75447e-07	0.133139	7	0.00378313	mtag-SMR_Artery_Tibial.lite
ENSG00000169220	5	RGS14	176784838	rs10051765	5	176799992	C	T	0.33996	0.0113941	0.00216378	1.39556e-07	-0.497163	0.0280224	2.00107e-70	-0.0229183	0.00453992	4.46069e-07	0.989121	20	0.00354937	mtag-SMR_Artery_Tibial.lite
ENSG00000230521	6	HCG4P7	29855071	rs115644852	6	29923184	T	C	0.110338	-0.0167864	0.00351665	1.81138e-06	-1.20896	0.0652743	1.39234e-76	0.013885	0.00300388	3.79405e-06	0.49089	20	0.0301893	mtag-SMR_Artery_Tibial.lite
ENSG00000229391	6	HLA-DRB6	32520490	rs28366316	6	32561246	C	T	0.300199	-0.0259016	0.00235498	3.87932e-28	0.74791	0.041415	6.71068e-73	-0.034632	0.00368677	5.79947e-21	0.707926	20	4.61464e-17	mtag-SMR_Artery_Tibial.lite
ENSG00000179344	6	HLA-DQB1	32627244	rs9274573	6	32635205	T	C	0.531809	-0.0108261	0.00210446	2.68413e-07	-0.748642	0.0335995	5.60747e-110	0.014461	0.00288499	5.37248e-07	0.0406542	20	0.00427488	mtag-SMR_Artery_Tibial.lite
ENSG00000223534	6	HLA-DQB1-AS1	32627657	rs9273394	6	32627082	G	A	0.685885	-0.0132004	0.00231762	1.22881e-08	-0.495774	0.0354879	2.36937e-44	0.0266258	0.00504834	1.33349e-07	0.0143956	20	0.00106106	mtag-SMR_Artery_Tibial.lite
ENSG00000232629	6	HLA-DQB2	32723875	rs9274660	6	32636434	G	A	0.595427	-0.0113674	0.00210632	6.78456e-08	0.923312	0.0383657	5.66397e-128	-0.0123115	0.00233792	1.39426e-07	0.666019	20	0.00110942	mtag-SMR_Artery_Tibial.lite
ENSG00000255389	6	C6orf3	111921078	rs9481169	6	111929862	T	G	0.105368	0.0261397	0.00374026	2.7739e-12	-1.03195	0.0633531	1.18387e-59	-0.0253304	0.00394398	1.34016e-10	0.026165	20	1.06637e-06	mtag-SMR_Artery_Tibial.lite
ENSG00000128604	7	IRF5	128577666	rs3757387	7	128576086	C	T	0.454274	0.0122186	0.00211143	7.17082e-09	0.301729	0.0238667	1.23431e-36	0.0404952	0.00769604	1.42632e-07	0.386537	20	0.00113492	mtag-SMR_Artery_Tibial.lite
ENSG00000254017	9	IGHEP2	5113549	rs10217652	9	5119939	G	A	0.294235	0.0182053	0.00224555	5.17813e-16	0.318589	0.0509923	4.16314e-10	0.0571434	0.011547	7.46853e-07	0.0227777	15	0.00594271	mtag-SMR_Artery_Tibial.lite
ENSG00000233232	16	NPIPB7	28467693	rs153106	16	28526897	C	T	0.354871	0.0144198	0.00210511	7.38945e-12	-0.430331	0.0522189	1.70922e-16	-0.0335086	0.00636109	1.38108e-07	0.0370975	20	0.00109892	mtag-SMR_Artery_Tibial.lite
ENSG00000184110	16	EIF3C	28699879	rs62036614	16	28824685	C	T	0.33002	0.0136724	0.00213839	1.61839e-10	0.365787	0.0461746	2.34054e-15	0.037378	0.00751256	6.51133e-07	0.151755	20	0.00518106	mtag-SMR_Artery_Tibial.lite
ENSG00000259982	16	CDC37P1	28711615	rs62036620	16	28833097	G	A	0.331014	0.0139353	0.00213459	6.65206e-11	0.805851	0.0462113	4.21808e-68	0.0172926	0.0028284	9.72159e-10	0.311688	20	7.73547e-06	mtag-SMR_Artery_Tibial.lite
ENSG00000251417	16	RP11-1348G14.4	28814097	rs7498555	16	28893571	C	T	0.328032	0.0140819	0.00213884	4.58289e-11	-0.665412	0.0471024	2.59222e-45	-0.0211627	0.00354626	2.40746e-09	0.165927	20	1.91562e-05	mtag-SMR_Artery_Tibial.lite
ENSG00000178952	16	TUFM	28853732	rs7187776	16	28857645	G	A	0.341948	0.0145958	0.00212496	6.47626e-12	0.400773	0.0230465	9.86152e-68	0.0364192	0.00570077	1.67561e-10	0.150018	20	1.33328e-06	mtag-SMR_Artery_Tibial.lite
ENSG00000167914	17	GSDMA	38119226	rs3859191	17	38128714	A	G	0.459245	-0.0152303	0.00210404	4.53357e-13	-0.675578	0.0443358	1.9854e-52	0.0225441	0.00344798	6.22009e-11	0.149945	20	4.94932e-07	mtag-SMR_Artery_Tibial.lite
ENSG00000161180	22	CCDC116	21987005	rs7444	22	21976934	C	T	0.197813	0.0176678	0.0023461	5.04668e-14	-0.74275	0.0517629	1.07941e-46	-0.023787	0.00356725	2.59027e-11	0.051352	15	2.06107e-07	mtag-SMR_Artery_Tibial.lite
ENSG00000273342	22	KB-1440D3.14	21995133	rs5998644	22	21953288	C	T	0.193837	0.0177573	0.00234663	3.81523e-14	-0.417909	0.0687655	1.22216e-09	-0.0424909	0.00896741	2.15449e-06	0.787343	4	0.0171433	mtag-SMR_Artery_Tibial.lite
ENSG00000235098	1	ANKRD65	1353800	rs3766165	1	1354594	G	A	0.0924453	0.0203718	0.00315712	1.09915e-10	-1.03654	0.13744	4.63621e-14	-0.0196536	0.00400851	9.43937e-07	0.388798	20	0.00129508	mtag-SMR_Brain_Amygdala.lite
ENSG00000237651	2	C2orf74	61372243	rs2167564	2	61400816	A	G	0.410537	0.010163	0.00209937	1.29192e-06	0.562176	0.0601212	8.70665e-21	0.018078	0.00420515	1.71551e-05	0.21233	20	0.0235367	mtag-SMR_Brain_Amygdala.lite
ENSG00000261338	2	RP11-378A13.1	219120042	rs12999734	2	219121528	G	A	0.587475	-0.0110401	0.00214565	2.67071e-07	0.739442	0.077112	8.87755e-22	-0.0149303	0.00329305	5.7913e-06	0.0342676	18	0.00794567	mtag-SMR_Brain_Amygdala.lite
ENSG00000197536	5	C5orf56	131746328	rs13165038	5	131813350	C	T	0.33499	-0.0186367	0.00225978	1.62247e-16	-0.430284	0.0729418	3.65697e-09	0.0433125	0.00902727	1.60289e-06	0.0259106	7	0.00219916	mtag-SMR_Brain_Amygdala.lite
ENSG00000272221	6	XXbac-BPG181B23.7	31362066	rs116704939	6	31363584	C	T	0.282306	0.0147427	0.00230545	1.60821e-10	-0.926919	0.107979	9.14465e-18	-0.0159051	0.00310149	2.92495e-07	0.307631	3	0.000401304	mtag-SMR_Brain_Amygdala.lite
ENSG00000229391	6	HLA-DRB6	32520490	rs9271398	6	32587508	C	T	0.299205	-0.0269586	0.0023723	6.32723e-30	0.773656	0.0825488	7.11017e-21	-0.0348457	0.00481936	4.81727e-13	0.737596	20	6.6093e-10	mtag-SMR_Brain_Amygdala.lite
ENSG00000196126	6	HLA-DRB1	32546546	rs9271435	6	32588069	T	C	0.387674	-0.0181197	0.00215777	4.56356e-17	-0.332294	0.0506696	5.45135e-11	0.0545291	0.01055	2.35809e-07	0.0118769	20	0.00032353	mtag-SMR_Brain_Amygdala.lite
ENSG00000179344	6	HLA-DQB1	32627244	rs17843610	6	32620529	C	T	0.411531	-0.013105	0.00209433	3.91555e-10	-0.786581	0.0749005	8.48566e-26	0.0166607	0.00309939	7.63823e-08	0.311306	20	0.000104797	mtag-SMR_Brain_Amygdala.lite
ENSG00000223534	6	HLA-DQB1-AS1	32627657	rs9273394	6	32627082	G	A	0.685885	-0.0132004	0.00231762	1.22881e-08	-0.723449	0.111146	7.56435e-11	0.0182465	0.00425689	1.8164e-05	0.0558545	20	0.0249209	mtag-SMR_Brain_Amygdala.lite
ENSG00000232629	6	HLA-DQB2	32723875	rs9273407	6	32627211	C	T	0.499006	-0.0118729	0.00210032	1.57776e-08	0.759218	0.0900731	3.4889e-17	-0.0156383	0.00333096	2.66832e-06	0.631193	20	0.00366094	mtag-SMR_Brain_Amygdala.lite
ENSG00000255389	6	C6orf3	111921078	rs9481169	6	111929862	T	G	0.105368	0.0261397	0.00374026	2.7739e-12	-0.907325	0.145206	4.14323e-10	-0.0288096	0.00618475	3.19035e-06	0.228565	6	0.00437716	mtag-SMR_Brain_Amygdala.lite
ENSG00000013725	11	CD6	60739115	rs2074227	11	60776781	C	T	0.357853	-0.0135261	0.0022976	3.93104e-09	-0.71285	0.111646	1.71474e-10	0.0189747	0.00438407	1.50397e-05	0.637775	3	0.0206345	mtag-SMR_Brain_Amygdala.lite
ENSG00000197165	16	SULT1A2	28603264	rs4787458	16	28531287	G	A	0.323062	0.0139038	0.00212011	5.45118e-11	0.889826	0.120743	1.71165e-13	0.0156253	0.0031894	9.62579e-07	0.0551993	20	0.00132066	mtag-SMR_Brain_Amygdala.lite
ENSG00000196502	16	SULT1A1	28616903	rs4787458	16	28531287	G	A	0.323062	0.0139038	0.00212011	5.45118e-11	-0.561019	0.0943025	2.69553e-09	-0.0247831	0.00562453	1.05169e-05	0.172874	19	0.0144292	mtag-SMR_Brain_Amygdala.lite
ENSG00000251417	16	RP11-1348G14.4	28814097	rs865719	16	28379443	G	A	0.340954	0.0133114	0.00213205	4.27924e-10	-0.811328	0.115548	2.19399e-12	-0.016407	0.00351647	3.07496e-06	0.108139	20	0.00421885	mtag-SMR_Brain_Amygdala.lite
ENSG00000178952	16	TUFM	28853732	rs7187776	16	28857645	G	A	0.341948	0.0145958	0.00212496	6.47626e-12	0.321953	0.0497287	9.53213e-11	0.0453353	0.00962274	2.46189e-06	0.506745	20	0.00337771	mtag-SMR_Brain_Amygdala.lite
ENSG00000235098	1	ANKRD65	1353800	rs112581014	1	1351356	A	G	0.0964215	0.0200394	0.00313906	1.72646e-10	-1.35768	0.145768	1.23145e-20	-0.01476	0.00280304	1.39638e-07	0.619933	20	0.000279136	mtag-SMR_Brain_Anterior_cingulate_cortex_BA24.lite
ENSG00000215915	1	ATAD3C	1385069	rs1240695	1	1378837	C	T	0.208748	0.0142464	0.0023558	1.47224e-09	-0.542619	0.086852	4.16732e-10	-0.0262549	0.00604227	1.39142e-05	0.112598	19	0.0278145	mtag-SMR_Brain_Anterior_cingulate_cortex_BA24.lite
ENSG00000237651	2	C2orf74	61372243	rs1729673	2	61389799	A	G	0.410537	0.00996362	0.00209965	2.08116e-06	0.827991	0.0616395	3.88442e-41	0.0120335	0.00268942	7.66306e-06	0.0339119	20	0.0153185	mtag-SMR_Brain_Anterior_cingulate_cortex_BA24.lite
ENSG00000173209	2	AHSA2	61404553	rs2441466	2	61373930	T	C	0.298211	0.0100617	0.00218812	4.25835e-06	-0.757387	0.0704221	5.61565e-27	-0.0132848	0.00314202	2.35663e-05	0.0208357	20	0.0471091	mtag-SMR_Brain_Anterior_cingulate_cortex_BA24.lite
ENSG00000261338	2	RP11-378A13.1	219120042	rs12999734	2	219121528	G	A	0.587475	-0.0110401	0.00214565	2.67071e-07	0.829584	0.0711242	1.94968e-31	-0.013308	0.0028269	2.50629e-06	0.0116587	20	0.00501008	mtag-SMR_Brain_Anterior_cingulate_cortex_BA24.lite
ENSG00000131435	5	PDLIM4	131593364	rs10463891	5	131597392	G	A	0.605368	0.0138369	0.00210833	5.27563e-11	-0.34188	0.0562687	1.23333e-09	-0.0404729	0.00907761	8.25195e-06	0.0673559	6	0.0164956	mtag-SMR_Brain_Anterior_cingulate_cortex_BA24.lite
ENSG00000197536	5	C5orf56	131746328	rs2706386	5	131832687	T	C	0.654076	0.0183722	0.00223058	1.77275e-16	0.363892	0.0646496	1.81596e-08	0.0504881	0.0108642	3.36492e-06	0.016757	5	0.00672647	mtag-SMR_Brain_Anterior_cingulate_cortex_BA24.lite
ENSG00000229391	6	HLA-DRB6	32520490	rs28366270	6	32559934	G	A	0.32505	-0.0263339	0.00233155	1.39523e-29	0.751568	0.0849327	8.83198e-19	-0.0350386	0.00503016	3.26758e-12	0.972942	20	6.53189e-09	mtag-SMR_Brain_Anterior_cingulate_cortex_BA24.lite
ENSG00000179344	6	HLA-DQB1	32627244	rs1766	6	32627795	G	A	0.425447	-0.0138675	0.0021066	4.61381e-11	-0.934005	0.0955158	1.39204e-22	0.0148474	0.00271891	4.74044e-08	0.0553559	20	9.47613e-05	mtag-SMR_Brain_Anterior_cingulate_cortex_BA24.lite
ENSG00000255389	6	C6orf3	111921078	rs9481169	6	111929862	T	G	0.105368	0.0261397	0.00374026	2.7739e-12	-1.12259	0.135432	1.14226e-16	-0.0232852	0.00435803	9.13984e-08	0.225566	18	0.000182705	mtag-SMR_Brain_Anterior_cingulate_cortex_BA24.lite
ENSG00000091140	7	DLD	107531415	rs10271464	7	107579603	G	A	0.595427	-0.0143703	0.00215216	2.43617e-11	0.307662	0.052139	3.61743e-09	-0.0467082	0.0105636	9.79621e-06	0.238384	16	0.0195826	mtag-SMR_Brain_Anterior_cingulate_cortex_BA24.lite
ENSG00000013725	11	CD6	60739115	rs2074227	11	60776781	C	T	0.357853	-0.0135261	0.0022976	3.93104e-09	-0.883152	0.0793429	8.88132e-29	0.0153158	0.00294306	1.95017e-07	0.485737	20	0.000389839	mtag-SMR_Brain_Anterior_cingulate_cortex_BA24.lite
ENSG00000197165	16	SULT1A2	28603264	rs743590	16	28608230	A	G	0.326044	0.013237	0.0021232	4.53264e-10	0.964708	0.103491	1.14495e-20	0.0137213	0.00264774	2.1921e-07	0.0314875	20	0.000438201	mtag-SMR_Brain_Anterior_cingulate_cortex_BA24.lite
ENSG00000196502	16	SULT1A1	28616903	rs4787458	16	28531287	G	A	0.323062	0.0139038	0.00212011	5.45118e-11	-0.660919	0.0957687	5.1564e-12	-0.0210371	0.0044252	1.99499e-06	0.130427	20	0.00398799	mtag-SMR_Brain_Anterior_cingulate_cortex_BA24.lite
ENSG00000215915	1	ATAD3C	1385069	rs1240701	1	1368754	C	T	0.234592	0.013762	0.00228974	1.85213e-09	-0.604078	0.0734228	1.91346e-16	-0.0227818	0.00469416	1.21476e-06	0.0210052	20	0.00400627	mtag-SMR_Brain_Caudate_basal_ganglia.lite
ENSG00000237651	2	C2orf74	61372243	rs2167564	2	61400816	A	G	0.410537	0.010163	0.00209937	1.29192e-06	0.552345	0.0412409	6.63335e-41	0.0183998	0.0040415	5.29576e-06	0.0635911	20	0.0174654	mtag-SMR_Brain_Caudate_basal_ganglia.lite
ENSG00000261338	2	RP11-378A13.1	219120042	rs10932766	2	219122090	A	G	0.587475	-0.0110505	0.00214684	2.64192e-07	0.76992	0.0522846	4.41788e-49	-0.0143529	0.00295384	1.17952e-06	0.0761648	20	0.00389005	mtag-SMR_Brain_Caudate_basal_ganglia.lite
ENSG00000127838	2	PNKD	219135115	rs1870123	2	219187698	A	G	0.659046	-0.013113	0.00223445	4.39568e-09	-0.256501	0.0380595	1.58965e-11	0.0511227	0.0115511	9.60852e-06	0.684245	9	0.0316889	mtag-SMR_Brain_Caudate_basal_ganglia.lite
ENSG00000164308	5	ERAP2	96211643	rs2910686	5	96252589	C	T	0.426441	0.0106781	0.00210848	4.09843e-07	1.21351	0.0667595	7.80171e-74	0.00879931	0.00180368	1.06881e-06	0.016209	20	0.00352494	mtag-SMR_Brain_Caudate_basal_ganglia.lite
ENSG00000197536	5	C5orf56	131746328	rs2706386	5	131832687	T	C	0.654076	0.0183722	0.00223058	1.77275e-16	0.340638	0.0539257	2.67038e-10	0.0539347	0.0107602	5.37478e-07	0.191244	5	0.0017726	mtag-SMR_Brain_Caudate_basal_ganglia.lite
ENSG00000229391	6	HLA-DRB6	32520490	rs9271398	6	32587508	C	T	0.299205	-0.0269586	0.0023723	6.32723e-30	0.849297	0.0767426	1.81732e-28	-0.0317422	0.00400363	2.22052e-15	0.314233	20	7.32327e-12	mtag-SMR_Brain_Caudate_basal_ganglia.lite
ENSG00000196126	6	HLA-DRB1	32546546	rs9270707	6	32567351	G	A	0.854871	-0.0150497	0.00269072	2.2293e-08	-0.56638	0.0657816	7.30563e-18	0.0265718	0.00566513	2.72669e-06	0.624841	20	0.00899262	mtag-SMR_Brain_Caudate_basal_ganglia.lite
ENSG00000179344	6	HLA-DQB1	32627244	rs9273404	6	32627160	G	A	0.460239	-0.0130554	0.00209507	4.61971e-10	-0.818587	0.062197	1.46737e-39	0.0159487	0.00283175	1.78026e-08	0.927155	20	5.87128e-05	mtag-SMR_Brain_Caudate_basal_ganglia.lite
ENSG00000223534	6	HLA-DQB1-AS1	32627657	rs1130456	6	32627379	C	T	0.744533	-0.0175326	0.00235855	1.05629e-13	-0.62026	0.085099	3.12983e-13	0.0282666	0.00543131	1.94644e-07	0.0591499	20	0.000641935	mtag-SMR_Brain_Caudate_basal_ganglia.lite
ENSG00000232629	6	HLA-DQB2	32723875	rs17843611	6	32620531	C	T	0.411531	-0.0131059	0.00209433	3.90428e-10	0.85987	0.0753617	3.73155e-30	-0.0152417	0.00277791	4.09354e-08	0.735351	20	0.000135005	mtag-SMR_Brain_Caudate_basal_ganglia.lite
ENSG00000255389	6	C6orf3	111921078	rs33980500	6	111913262	T	C	0.0854871	0.0278287	0.00393195	1.46689e-12	-1.17799	0.117408	1.08769e-23	-0.0236239	0.00408474	7.31815e-09	0.465492	20	2.41353e-05	mtag-SMR_Brain_Caudate_basal_ganglia.lite
ENSG00000197165	16	SULT1A2	28603264	rs62034350	16	28562256	G	A	0.316103	0.0126946	0.00213555	2.77453e-09	0.796362	0.0964193	1.4645e-16	0.0159407	0.00330395	1.40186e-06	0.0188527	20	0.00462335	mtag-SMR_Brain_Caudate_basal_ganglia.lite
ENSG00000178952	16	TUFM	28853732	rs62036621	16	28833299	A	C	0.331014	0.0139353	0.00213459	6.65206e-11	0.241602	0.036233	2.59288e-11	0.0576786	0.0123646	3.08892e-06	0.285182	20	0.0101873	mtag-SMR_Brain_Caudate_basal_ganglia.lite
ENSG00000197457	20	STMN3	62271061	rs2777941	20	62319604	C	A	0.797217	0.0236251	0.00258275	5.84002e-20	-0.227747	0.0371021	8.33611e-10	-0.103734	0.0203516	3.44928e-07	0.145602	17	0.00113757	mtag-SMR_Brain_Caudate_basal_ganglia.lite
ENSG00000127054	1	CPSF3L	1246965	rs307355	1	1265154	C	T	0.921471	-0.0186332	0.00333687	2.34991e-08	-0.550206	0.0597588	3.3503e-20	0.0338659	0.00709301	1.80112e-06	0.0343714	20	0.00750528	mtag-SMR_Brain_Cerebellar_Hemisphere.lite
ENSG00000235098	1	ANKRD65	1353800	rs3766165	1	1354594	G	A	0.0924453	0.0203718	0.00315712	1.09915e-10	-1.3695	0.105719	2.22404e-38	-0.0148753	0.00257547	7.65991e-09	0.202915	20	3.19188e-05	mtag-SMR_Brain_Cerebellar_Hemisphere.lite
ENSG00000225905	1	RP4-758J18.7	1355625	rs1695855	1	1358442	T	C	0.0715706	0.021156	0.00334882	2.65899e-10	-1.21842	0.164193	1.16546e-13	-0.0173635	0.00360961	1.50666e-06	0.19828	13	0.00627825	mtag-SMR_Brain_Cerebellar_Hemisphere.lite
ENSG00000117595	1	IRF6	209959036	rs1005287	1	209980757	A	G	0.373757	0.0102609	0.00213985	1.62539e-06	-0.914769	0.0780609	1.02274e-31	-0.011217	0.00252748	9.07996e-06	0.0989057	20	0.0378362	mtag-SMR_Brain_Cerebellar_Hemisphere.lite
ENSG00000261338	2	RP11-378A13.1	219120042	rs12999734	2	219121528	G	A	0.587475	-0.0110401	0.00214565	2.67071e-07	0.943974	0.0637326	1.23479e-49	-0.0116953	0.00240625	1.17151e-06	0.0159696	20	0.00488168	mtag-SMR_Brain_Cerebellar_Hemisphere.lite
ENSG00000164308	5	ERAP2	96211643	rs2927608	5	96252432	A	G	0.426441	0.0105941	0.00210858	5.05325e-07	1.13809	0.0822654	1.58104e-43	0.00930868	0.00197114	2.32978e-06	0.031525	20	0.00970821	mtag-SMR_Brain_Cerebellar_Hemisphere.lite
ENSG00000072682	5	P4HA2	131527531	rs12521097	5	131575338	A	G	0.4334	0.019566	0.00214124	6.3808e-20	0.386484	0.0617034	3.76234e-10	0.0506256	0.0097991	2.38709e-07	0.038363	12	0.000994698	mtag-SMR_Brain_Cerebellar_Hemisphere.lite
ENSG00000197375	5	SLC22A5	131705444	rs2631368	5	131705297	G	T	0.323062	-0.0129062	0.0021711	2.77193e-09	-0.318598	0.0483917	4.5879e-11	0.0405094	0.00918133	1.02347e-05	0.0398569	7	0.0426482	mtag-SMR_Brain_Cerebellar_Hemisphere.lite
ENSG00000230521	6	HCG4P7	29855071	rs17369215	6	29647715	T	C	0.243539	0.0236549	0.00235526	9.81881e-24	0.96321	0.106098	1.10051e-19	0.0245584	0.00364646	1.64095e-11	0.112836	8	6.83782e-08	mtag-SMR_Brain_Cerebellar_Hemisphere.lite
ENSG00000206341	6	HLA-H	29855350	rs2076178	6	29691774	C	A	0.258449	0.0221783	0.00233513	2.14648e-21	0.998508	0.110482	1.59898e-19	0.0222114	0.00339249	5.8619e-11	0.134362	7	2.44265e-07	mtag-SMR_Brain_Cerebellar_Hemisphere.lite
ENSG00000179344	6	HLA-DQB1	32627244	rs9273343	6	32623445	C	T	0.425447	-0.0131259	0.00209525	3.73797e-10	-0.937747	0.0874874	8.32087e-27	0.0139973	0.00258798	6.35276e-08	0.937143	20	0.00026472	mtag-SMR_Brain_Cerebellar_Hemisphere.lite
ENSG00000232629	6	HLA-DQB2	32723875	rs9273409	6	32627235	T	C	0.505964	-0.0118527	0.00209867	1.62598e-08	0.724043	0.100944	7.35259e-13	-0.0163701	0.00368922	9.10995e-06	0.56382	20	0.0379611	mtag-SMR_Brain_Cerebellar_Hemisphere.lite
ENSG00000026297	6	RNASET2	167342992	rs9347170	6	167405187	T	C	0.373757	-0.0116027	0.00218401	1.08091e-07	0.588605	0.0699896	4.10378e-17	-0.0197122	0.00438882	7.07357e-06	0.0215061	13	0.0294755	mtag-SMR_Brain_Cerebellar_Hemisphere.lite
ENSG00000091140	7	DLD	107531415	rs2237686	7	107575162	T	C	0.384692	-0.0159677	0.00213948	8.43521e-14	0.210112	0.0324951	1.00656e-10	-0.0759961	0.0155507	1.02388e-06	0.22161	19	0.00426649	mtag-SMR_Brain_Cerebellar_Hemisphere.lite
ENSG00000013725	11	CD6	60739115	rs2074227	11	60776781	C	T	0.357853	-0.0135261	0.0022976	3.93104e-09	-1.01861	0.0963234	3.8961e-26	0.013279	0.0025816	2.69353e-07	0.893834	20	0.00112239	mtag-SMR_Brain_Cerebellar_Hemisphere.lite
ENSG00000149485	11	FADS1	61567099	rs174562	11	61585144	G	A	0.34493	0.0128787	0.00215944	2.46247e-09	-0.737664	0.0755534	1.61508e-22	-0.0174588	0.00343034	3.58962e-07	0.161038	20	0.0014958	mtag-SMR_Brain_Cerebellar_Hemisphere.lite
ENSG00000233232	16	NPIPB7	28467693	rs79533802	16	28617794	C	T	0.333996	0.0127908	0.00212912	1.88357e-09	-0.567297	0.0732164	9.31899e-15	-0.0225469	0.00474905	2.05785e-06	0.0718015	20	0.00857505	mtag-SMR_Brain_Cerebellar_Hemisphere.lite
ENSG00000176046	16	NUPR1	28548606	rs4787458	16	28531287	G	A	0.323062	0.0139038	0.00212011	5.45118e-11	0.503187	0.0660934	2.67245e-14	0.0276315	0.00556102	6.73728e-07	0.0534503	20	0.00280742	mtag-SMR_Brain_Cerebellar_Hemisphere.lite
ENSG00000125520	20	SLC2A4RG	62371214	rs1741708	20	62372041	T	G	0.191849	-0.022141	0.00257909	9.09693e-18	-0.274054	0.0497819	3.6898e-08	0.0807907	0.0174338	3.58439e-06	0.401356	6	0.0149362	mtag-SMR_Brain_Cerebellar_Hemisphere.lite
ENSG00000161180	22	CCDC116	21987005	rs878825	22	21982249	C	T	0.193837	0.0176775	0.0023461	4.88892e-14	-0.765513	0.111647	7.05497e-12	-0.0230924	0.00455365	3.95334e-07	0.201097	5	0.00164736	mtag-SMR_Brain_Cerebellar_Hemisphere.lite
ENSG00000127054	1	CPSF3L	1246965	rs307355	1	1265154	C	T	0.921471	-0.0186332	0.00333687	2.34991e-08	-0.628254	0.0759653	1.33647e-16	0.0296587	0.00640867	3.69375e-06	0.0135604	20	0.0187901	mtag-SMR_Brain_Cerebellum.lite
ENSG00000235098	1	ANKRD65	1353800	rs4970449	1	1353632	G	A	0.0934394	0.0201585	0.00314433	1.44496e-10	-1.42771	0.100993	2.25409e-45	-0.0141195	0.00241825	5.26041e-09	0.0860771	20	2.67597e-05	mtag-SMR_Brain_Cerebellum.lite
ENSG00000225905	1	RP4-758J18.7	1355625	rs4970449	1	1353632	G	A	0.0934394	0.0201585	0.00314433	1.44496e-10	-1.02891	0.120735	1.56742e-17	-0.0195921	0.00382418	3.00363e-07	0.162298	14	0.00152795	mtag-SMR_Brain_Cerebellum.lite
ENSG00000169231	1	THBS3	155165379	rs914615	1	155175892	A	G	0.455268	-0.0120048	0.00210207	1.12346e-08	-0.385657	0.0534313	5.28317e-13	0.0311282	0.00695044	7.51348e-06	0.37374	13	0.0382211	mtag-SMR_Brain_Cerebellum.lite
ENSG00000117595	1	IRF6	209959036	rs1005287	1	209980757	A	G	0.373757	0.0102609	0.00213985	1.62539e-06	-0.946509	0.0734642	5.54245e-38	-0.0108408	0.00241228	6.98957e-06	0.105113	20	0.0355559	mtag-SMR_Brain_Cerebellum.lite
ENSG00000237651	2	C2orf74	61372243	rs11125869	2	61379533	G	A	0.409543	0.00981549	0.0021011	2.98863e-06	1.09809	0.0642046	1.4103e-65	0.00893869	0.00198351	6.59021e-06	0.0147347	20	0.0335244	mtag-SMR_Brain_Cerebellum.lite
ENSG00000115602	2	IL1RL1	102927962	rs59247511	2	102954190	C	T	0.487078	-0.0115813	0.002094	3.18914e-08	-0.535477	0.0613426	2.56291e-18	0.0216281	0.00462936	2.98378e-06	0.01268	12	0.0151785	mtag-SMR_Brain_Cerebellum.lite
ENSG00000185614	3	FAM212A	49840687	rs10865958	3	49858142	G	A	0.473161	-0.0185665	0.00212556	2.43904e-18	0.682014	0.0613939	1.13636e-28	-0.027223	0.00396465	6.58225e-12	0.0121664	20	3.34839e-08	mtag-SMR_Brain_Cerebellum.lite
ENSG00000197536	5	C5orf56	131746328	rs13165038	5	131813350	C	T	0.33499	-0.0186367	0.00225978	1.62247e-16	-0.603456	0.0803265	5.79926e-14	0.0308832	0.00556079	2.79611e-08	0.0333568	10	0.000142238	mtag-SMR_Brain_Cerebellum.lite
ENSG00000113522	5	RAD50	131891711	rs13165038	5	131813350	C	T	0.33499	-0.0186367	0.00225978	1.62247e-16	0.345162	0.0545494	2.49141e-10	-0.053994	0.0107554	5.16259e-07	0.0231877	5	0.00262621	mtag-SMR_Brain_Cerebellum.lite
ENSG00000169220	5	RGS14	176784838	rs10051765	5	176799992	C	T	0.33996	0.0113941	0.00216378	1.39556e-07	-0.707762	0.0770075	3.8984e-20	-0.0160988	0.00352346	4.89973e-06	0.924467	20	0.0249249	mtag-SMR_Brain_Cerebellum.lite
ENSG00000229391	6	HLA-DRB6	32520490	rs9271398	6	32587508	C	T	0.299205	-0.0269586	0.0023723	6.32723e-30	0.831121	0.0823961	6.31361e-24	-0.0324364	0.00429977	4.5661e-14	0.292361	20	2.32278e-10	mtag-SMR_Brain_Cerebellum.lite
ENSG00000196126	6	HLA-DRB1	32546546	rs9270959	6	32573267	A	G	0.741551	-0.0115178	0.00219931	1.63203e-07	-0.7313	0.071801	2.31122e-24	0.0157498	0.00338166	3.20229e-06	0.0532979	20	0.01629	mtag-SMR_Brain_Cerebellum.lite
ENSG00000179344	6	HLA-DQB1	32627244	rs9273404	6	32627160	G	A	0.460239	-0.0130554	0.00209507	4.61971e-10	-0.883096	0.0684595	4.52802e-38	0.0147837	0.00263473	2.01059e-08	0.845843	20	0.000102279	mtag-SMR_Brain_Cerebellum.lite
ENSG00000232629	6	HLA-DQB2	32723875	rs3828789	6	32635754	T	G	0.590457	-0.0112889	0.00210359	8.02808e-08	0.749201	0.0874218	1.03527e-17	-0.0150679	0.00331285	5.4074e-06	0.046882	20	0.0275075	mtag-SMR_Brain_Cerebellum.lite
ENSG00000255389	6	C6orf3	111921078	rs9481169	6	111929862	T	G	0.105368	0.0261397	0.00374026	2.7739e-12	-0.904758	0.100189	1.7094e-19	-0.0288914	0.00522738	3.25895e-08	0.0192951	20	0.000165783	mtag-SMR_Brain_Cerebellum.lite
ENSG00000026297	6	RNASET2	167342992	rs2247315	6	167370211	C	A	0.375746	-0.011722	0.00218253	7.83824e-08	0.74864	0.070443	2.2174e-26	-0.0156577	0.00326646	1.6392e-06	0.0135575	20	0.0083386	mtag-SMR_Brain_Cerebellum.lite
ENSG00000159904	7	ZNF890P	5160870	rs308080	7	5888663	A	G	0.441352	-0.0104256	0.0021023	7.08057e-07	0.913554	0.083038	3.75234e-28	-0.0114121	0.00252421	6.15325e-06	0.0169978	20	0.0313016	mtag-SMR_Brain_Cerebellum.lite
ENSG00000273055	7	CTB-13F3.1	107582561	rs6466207	7	107555179	T	G	0.387674	-0.0161278	0.00213776	4.54857e-14	0.532707	0.0737848	5.20869e-13	-0.0302752	0.0058042	1.82748e-07	0.0721251	11	0.00092964	mtag-SMR_Brain_Cerebellum.lite
ENSG00000013725	11	CD6	60739115	rs2074227	11	60776781	C	T	0.357853	-0.0135261	0.0022976	3.93104e-09	-0.967613	0.0876211	2.3658e-28	0.0139789	0.00269084	2.04738e-07	0.662547	20	0.0010415	mtag-SMR_Brain_Cerebellum.lite
ENSG00000149485	11	FADS1	61567099	rs174561	11	61582708	C	T	0.303181	0.0120539	0.00219813	4.16444e-08	-0.879974	0.0737205	7.62544e-33	-0.0136981	0.00274893	6.25911e-07	0.0180107	20	0.00318401	mtag-SMR_Brain_Cerebellum.lite
ENSG00000233232	16	NPIPB7	28467693	rs151174	16	28508069	T	C	0.346918	0.0142176	0.00211013	1.60831e-11	-0.613482	0.0787638	6.7603e-15	-0.0231753	0.00454797	3.47386e-07	0.167565	20	0.00176715	mtag-SMR_Brain_Cerebellum.lite
ENSG00000220201	19	ZGLP1	10415479	rs73510898	19	10416444	A	G	0.0944334	0.0228744	0.00370908	6.95384e-10	-0.424493	0.0668928	2.21166e-10	-0.0538863	0.0121841	9.74918e-06	0.141448	5	0.0495941	mtag-SMR_Brain_Cerebellum.lite
ENSG00000125520	20	SLC2A4RG	62371214	rs2236508	20	62333115	A	G	0.202783	-0.0226094	0.00256289	1.12619e-18	-0.335229	0.0592206	1.5077e-08	0.0674446	0.0141565	1.89586e-06	0.221374	7	0.00964423	mtag-SMR_Brain_Cerebellum.lite
ENSG00000161180	22	CCDC116	21987005	rs7445	22	21977047	T	C	0.193837	0.0179156	0.0023461	2.23544e-14	-0.827731	0.0980414	3.10168e-17	-0.0216442	0.00382179	1.48436e-08	0.234055	7	7.55093e-05	mtag-SMR_Brain_Cerebellum.lite
ENSG00000198355	22	PIM3	50354161	rs137856	22	50444484	G	A	0.518887	0.0142432	0.00209977	1.17525e-11	-0.336131	0.0522585	1.25862e-10	-0.042374	0.00907878	3.05077e-06	0.0131944	10	0.0155192	mtag-SMR_Brain_Cerebellum.lite
ENSG00000160766	1	GBAP1	155183616	rs2974930	1	155196717	G	A	0.522863	0.0123652	0.00209692	3.70568e-09	0.365164	0.0455077	1.02173e-15	0.033862	0.00712625	2.01689e-06	0.660742	20	0.00762183	mtag-SMR_Brain_Cortex.lite
ENSG00000260088	1	RP11-92G12.3	200638635	rs28608585	1	200641948	G	A	0.477137	-0.00987285	0.0020998	2.57882e-06	-0.863903	0.0623947	1.34924e-43	0.0114282	0.00256692	8.50355e-06	0.527048	20	0.0321349	mtag-SMR_Brain_Cortex.lite
ENSG00000164308	5	ERAP2	96211643	rs2927608	5	96252432	A	G	0.426441	0.0105941	0.00210858	5.05325e-07	1.06988	0.0627026	2.8093e-65	0.00990216	0.00205453	1.43792e-06	0.0459145	20	0.0054339	mtag-SMR_Brain_Cortex.lite
ENSG00000197536	5	C5orf56	131746328	rs2706386	5	131832687	T	C	0.654076	0.0183722	0.00223058	1.77275e-16	0.457959	0.0538064	1.72085e-17	0.0401176	0.00677795	3.24217e-09	0.0464461	9	1.22522e-05	mtag-SMR_Brain_Cortex.lite
ENSG00000204428	6	LY6G5C	31644461	rs1144709	6	31709349	T	C	0.234592	0.022159	0.00243737	9.78083e-20	-0.686821	0.0917135	6.95221e-14	-0.0322631	0.0055816	7.45869e-09	0.0159775	5	2.81864e-05	mtag-SMR_Brain_Cortex.lite
ENSG00000229391	6	HLA-DRB6	32520490	rs4587163	6	32593167	T	C	0.348907	-0.0262162	0.00225488	3.02476e-31	0.821533	0.0777074	4.01252e-26	-0.0319113	0.00407976	5.2049e-15	0.919283	20	1.96693e-11	mtag-SMR_Brain_Cortex.lite
ENSG00000196735	6	HLA-DQA1	32595956	rs17612852	6	32620572	A	G	0.763419	-0.0142671	0.00234823	1.23458e-09	-0.488648	0.0728848	2.02254e-11	0.0291972	0.00648529	6.72981e-06	0.0489373	20	0.025432	mtag-SMR_Brain_Cortex.lite
ENSG00000179344	6	HLA-DQB1	32627244	rs1766	6	32627795	G	A	0.425447	-0.0138675	0.0021066	4.61381e-11	-0.798588	0.0771775	4.29927e-25	0.017365	0.00312648	2.78922e-08	0.0888046	20	0.000105405	mtag-SMR_Brain_Cortex.lite
ENSG00000231889	6	TRAF3IP2-AS1	111804714	rs13210247	6	111922720	G	A	0.083499	0.0279964	0.00414477	1.43206e-11	0.769134	0.130822	4.12154e-09	0.0363998	0.00820802	9.2214e-06	0.270022	6	0.0348477	mtag-SMR_Brain_Cortex.lite
ENSG00000255389	6	C6orf3	111921078	rs9481169	6	111929862	T	G	0.105368	0.0261397	0.00374026	2.7739e-12	-1.04591	0.0934044	4.18655e-29	-0.0249923	0.00421543	3.05227e-09	0.101581	20	1.15345e-05	mtag-SMR_Brain_Cortex.lite
ENSG00000091140	7	DLD	107531415	rs4518	7	107560191	T	C	0.593439	-0.0152689	0.0021296	7.50794e-13	0.331608	0.0429119	1.09557e-14	-0.0460451	0.00876049	1.47228e-07	0.0328514	20	0.000556376	mtag-SMR_Brain_Cortex.lite
ENSG00000013725	11	CD6	60739115	rs11230563	11	60776209	T	C	0.357853	-0.0135517	0.00229806	3.70135e-09	-0.967209	0.0694983	4.99296e-44	0.0140111	0.00258046	5.64517e-08	0.525233	20	0.000213331	mtag-SMR_Brain_Cortex.lite
ENSG00000149485	11	FADS1	61567099	rs174560	11	61581764	C	T	0.313121	0.0120448	0.00219434	4.04113e-08	-0.33797	0.0457962	1.58445e-13	-0.0356387	0.00809173	1.06108e-05	0.0847207	9	0.0400981	mtag-SMR_Brain_Cortex.lite
ENSG00000233232	16	NPIPB7	28467693	rs28449958	16	28528781	A	G	0.294235	0.0148233	0.00215843	6.52821e-12	-0.778795	0.0907424	9.28456e-18	-0.0190336	0.00354959	8.22088e-08	0.266963	20	0.000310667	mtag-SMR_Brain_Cortex.lite
ENSG00000196993	16	NPIPB9	28763108	rs62036616	16	28826307	G	A	0.33002	0.0137796	0.00213633	1.11772e-10	-0.646536	0.101862	2.19265e-10	-0.0213129	0.00471099	6.06551e-06	0.150248	18	0.0229216	mtag-SMR_Brain_Cortex.lite
ENSG00000101246	20	ARFRP1	62329996	rs6062509	20	62362563	T	G	0.72167	0.0208329	0.00233953	5.35102e-19	0.259891	0.0418731	5.41325e-10	0.0801601	0.0157429	3.54625e-07	0.227835	13	0.00134013	mtag-SMR_Brain_Cortex.lite
ENSG00000161180	22	CCDC116	21987005	rs878825	22	21982249	C	T	0.193837	0.0176775	0.0023461	4.88892e-14	-0.659753	0.0990624	2.73871e-11	-0.0267942	0.00536947	6.03491e-07	0.385645	4	0.00228059	mtag-SMR_Brain_Cortex.lite
ENSG00000235098	1	ANKRD65	1353800	rs3766165	1	1354594	G	A	0.0924453	0.0203718	0.00315712	1.09915e-10	-1.16734	0.10673	7.64569e-28	-0.0174515	0.00314014	2.736e-08	0.258209	20	7.95354e-05	mtag-SMR_Brain_Frontal_Cortex_BA9.lite
ENSG00000215915	1	ATAD3C	1385069	rs1240695	1	1378837	C	T	0.208748	0.0142464	0.0023558	1.47224e-09	-0.717608	0.0870939	1.72968e-16	-0.0198527	0.00407218	1.087e-06	0.0121489	20	0.00315992	mtag-SMR_Brain_Frontal_Cortex_BA9.lite
ENSG00000237651	2	C2orf74	61372243	rs1729673	2	61389799	A	G	0.410537	0.00996362	0.00209965	2.08116e-06	0.908545	0.0562038	8.87758e-59	0.0109666	0.00240852	5.28246e-06	0.0542138	20	0.0153561	mtag-SMR_Brain_Frontal_Cortex_BA9.lite
ENSG00000173209	2	AHSA2	61404553	rs2167565	2	61476458	T	C	0.689861	-0.0100621	0.00217485	3.71783e-06	0.677686	0.0561158	1.40465e-33	-0.0148477	0.00343667	1.55769e-05	0.0121905	20	0.0452819	mtag-SMR_Brain_Frontal_Cortex_BA9.lite
ENSG00000261338	2	RP11-378A13.1	219120042	rs11554825	2	219125809	T	C	0.587475	-0.0109662	0.00214704	3.26291e-07	0.906975	0.0629455	4.55012e-47	-0.012091	0.00251158	1.47874e-06	0.0783584	20	0.00429871	mtag-SMR_Brain_Frontal_Cortex_BA9.lite
ENSG00000197536	5	C5orf56	131746328	rs2070721	5	131825842	G	T	0.466203	-0.0198863	0.00209809	2.5854e-21	-0.448768	0.0631602	1.2012e-12	0.0443131	0.00779449	1.30672e-08	0.0991382	6	3.79862e-05	mtag-SMR_Brain_Frontal_Cortex_BA9.lite
ENSG00000272221	6	XXbac-BPG181B23.7	31362066	rs116704939	6	31363584	C	T	0.282306	0.0147427	0.00230545	1.60821e-10	-0.87047	0.101026	6.91781e-18	-0.0169365	0.00329824	2.82109e-07	0.0345008	5	0.000820091	mtag-SMR_Brain_Frontal_Cortex_BA9.lite
ENSG00000229391	6	HLA-DRB6	32520490	rs4587163	6	32593167	T	C	0.348907	-0.0262162	0.00225488	3.02476e-31	0.671823	0.0710079	3.043e-21	-0.0390224	0.00531754	2.16098e-13	0.0199895	20	6.28195e-10	mtag-SMR_Brain_Frontal_Cortex_BA9.lite
ENSG00000196126	6	HLA-DRB1	32546546	rs9271376	6	32587113	A	G	0.767396	-0.0179889	0.0023558	2.2405e-14	-0.65207	0.0775181	4.03638e-17	0.0275874	0.00487936	1.5684e-08	0.19849	20	4.55934e-05	mtag-SMR_Brain_Frontal_Cortex_BA9.lite
ENSG00000179344	6	HLA-DQB1	32627244	rs1766	6	32627795	G	A	0.425447	-0.0138675	0.0021066	4.61381e-11	-0.873814	0.0903437	3.96134e-22	0.0158701	0.0029162	5.26753e-08	0.0696597	20	0.000153127	mtag-SMR_Brain_Frontal_Cortex_BA9.lite
ENSG00000223534	6	HLA-DQB1-AS1	32627657	rs1766	6	32627795	G	A	0.425447	-0.0138675	0.0021066	4.61381e-11	-0.654262	0.0980084	2.46271e-11	0.0211956	0.004522	2.76926e-06	0.463227	20	0.00805023	mtag-SMR_Brain_Frontal_Cortex_BA9.lite
ENSG00000237541	6	HLA-DQA2	32709119	rs9271469	6	32588630	C	T	0.295229	-0.0269395	0.00235173	2.21488e-30	0.898537	0.0968207	1.68816e-20	-0.0299815	0.00415777	5.55634e-13	0.0555438	20	1.61523e-09	mtag-SMR_Brain_Frontal_Cortex_BA9.lite
ENSG00000255389	6	C6orf3	111921078	rs33980500	6	111913262	T	C	0.0854871	0.0278287	0.00393195	1.46689e-12	-1.00848	0.121775	1.21636e-16	-0.0275947	0.00512876	7.43256e-08	0.175947	13	0.000216065	mtag-SMR_Brain_Frontal_Cortex_BA9.lite
ENSG00000091140	7	DLD	107531415	rs4266570	7	107500486	G	A	0.39662	-0.0158199	0.0021366	1.31899e-13	0.303762	0.0381119	1.58323e-15	-0.0520799	0.00960057	5.80615e-08	0.181113	20	0.000168785	mtag-SMR_Brain_Frontal_Cortex_BA9.lite
ENSG00000013725	11	CD6	60739115	rs2074227	11	60776781	C	T	0.357853	-0.0135261	0.0022976	3.93104e-09	-1.00443	0.0764628	2.04272e-39	0.0134665	0.00250668	7.77625e-08	0.749126	20	0.000226056	mtag-SMR_Brain_Frontal_Cortex_BA9.lite
ENSG00000178952	16	TUFM	28853732	rs8049439	16	28837515	C	T	0.343936	0.0145231	0.00212481	8.19989e-12	0.268522	0.0478068	1.94506e-08	0.0540853	0.0124634	1.42786e-05	0.669821	6	0.0415079	mtag-SMR_Brain_Frontal_Cortex_BA9.lite
ENSG00000162576	1	MXRA8	1288069	rs12731385	1	1294287	A	C	0.921471	-0.0185051	0.00324893	1.22821e-08	0.714989	0.108426	4.2743e-11	-0.0258817	0.00600442	1.62925e-05	0.200041	15	0.0341979	mtag-SMR_Brain_Hippocampus.lite
ENSG00000235098	1	ANKRD65	1353800	rs35705386	1	1295682	G	A	0.922465	-0.0195138	0.00337183	7.15278e-09	0.820101	0.1012	5.32787e-16	-0.0237944	0.00505229	2.48174e-06	0.2809	20	0.00520917	mtag-SMR_Brain_Hippocampus.lite
ENSG00000215915	1	ATAD3C	1385069	rs1240695	1	1378837	C	T	0.208748	0.0142464	0.0023558	1.47224e-09	-0.797359	0.085248	8.4872e-21	-0.017867	0.00351824	3.80644e-07	0.0366841	20	0.000798972	mtag-SMR_Brain_Hippocampus.lite
ENSG00000237651	2	C2orf74	61372243	rs1729673	2	61389799	A	G	0.410537	0.00996362	0.00209965	2.08116e-06	0.681037	0.0541168	2.56742e-36	0.0146301	0.00329492	8.98776e-06	0.0119372	20	0.0188653	mtag-SMR_Brain_Hippocampus.lite
ENSG00000173209	2	AHSA2	61404553	rs2167565	2	61476458	T	C	0.689861	-0.0100621	0.00217485	3.71783e-06	0.718968	0.062875	2.79909e-30	-0.0139952	0.00326317	1.79626e-05	0.0872954	20	0.0377035	mtag-SMR_Brain_Hippocampus.lite
ENSG00000115602	2	IL1RL1	102927962	rs953934	2	102932293	T	C	0.497018	-0.0109491	0.00209399	1.70586e-07	-0.524444	0.0707393	1.22767e-13	0.0208776	0.00488595	1.92874e-05	0.0400175	6	0.0404843	mtag-SMR_Brain_Hippocampus.lite
ENSG00000261338	2	RP11-378A13.1	219120042	rs12999734	2	219121528	G	A	0.587475	-0.0110401	0.00214565	2.67071e-07	0.587898	0.0520908	1.5385e-29	-0.0187789	0.0040111	2.84467e-06	0.0406282	20	0.00597096	mtag-SMR_Brain_Hippocampus.lite
ENSG00000164308	5	ERAP2	96211643	rs2927608	5	96252432	A	G	0.426441	0.0105941	0.00210858	5.05325e-07	1.14778	0.0746023	2.05386e-53	0.0092301	0.00193257	1.78762e-06	0.0195076	20	0.00375221	mtag-SMR_Brain_Hippocampus.lite
ENSG00000250535	6	STK19P	31981047	rs17201431	6	31916013	C	T	0.028827	0.038814	0.00605975	1.50161e-10	1.91231	0.316481	1.51819e-09	0.0202969	0.00461787	1.10621e-05	0.0472961	13	0.0232194	mtag-SMR_Brain_Hippocampus.lite
ENSG00000229391	6	HLA-DRB6	32520490	rs4587163	6	32593167	T	C	0.348907	-0.0262162	0.00225488	3.02476e-31	0.855712	0.0832595	8.88715e-25	-0.0306367	0.00397863	1.35734e-14	0.89515	20	2.84906e-11	mtag-SMR_Brain_Hippocampus.lite
ENSG00000196126	6	HLA-DRB1	32546546	rs28366316	6	32561246	C	T	0.300199	-0.0259016	0.00235498	3.87932e-28	-0.298796	0.0515019	6.5667e-09	0.0866866	0.016893	2.87439e-07	0.485807	20	0.000603334	mtag-SMR_Brain_Hippocampus.lite
ENSG00000196735	6	HLA-DQA1	32595956	rs9273155	6	32613042	C	A	0.198807	-0.0252734	0.0024221	1.72541e-25	-0.296497	0.0539122	3.80601e-08	0.08524	0.0175203	1.14329e-06	0.123298	20	0.00239977	mtag-SMR_Brain_Hippocampus.lite
ENSG00000179344	6	HLA-DQB1	32627244	rs9273404	6	32627160	G	A	0.460239	-0.0130554	0.00209507	4.61971e-10	-0.801535	0.0682927	8.25904e-32	0.016288	0.00295939	3.71586e-08	0.926093	20	7.79959e-05	mtag-SMR_Brain_Hippocampus.lite
ENSG00000223534	6	HLA-DQB1-AS1	32627657	rs9273394	6	32627082	G	A	0.685885	-0.0132004	0.00231762	1.22881e-08	-0.683617	0.0943242	4.24447e-13	0.0193096	0.00431186	7.52542e-06	0.568585	20	0.0157959	mtag-SMR_Brain_Hippocampus.lite
ENSG00000237541	6	HLA-DQA2	32709119	rs9274557	6	32634887	T	G	0.494036	-0.010812	0.0020953	2.46773e-07	0.842132	0.0869612	3.52669e-22	-0.0128389	0.00281927	5.2643e-06	0.075043	20	0.0110498	mtag-SMR_Brain_Hippocampus.lite
ENSG00000232629	6	HLA-DQB2	32723875	rs17843611	6	32620531	C	T	0.411531	-0.0131059	0.00209433	3.90428e-10	0.865017	0.0825244	1.04558e-25	-0.0151511	0.00281979	7.73918e-08	0.46061	20	0.000162445	mtag-SMR_Brain_Hippocampus.lite
ENSG00000255389	6	C6orf3	111921078	rs33980500	6	111913262	T	C	0.0854871	0.0278287	0.00393195	1.46689e-12	-1.08064	0.117416	3.46489e-20	-0.0257521	0.00459001	2.01789e-08	0.456071	13	4.23555e-05	mtag-SMR_Brain_Hippocampus.lite
ENSG00000233232	16	NPIPB7	28467693	rs62034325	16	28538640	G	A	0.327038	0.0139683	0.0021195	4.38784e-11	-0.622593	0.109153	1.17124e-08	-0.0224356	0.00520203	1.61154e-05	0.363511	16	0.0338262	mtag-SMR_Brain_Hippocampus.lite
ENSG00000178952	16	TUFM	28853732	rs7187776	16	28857645	G	A	0.341948	0.0145958	0.00212496	6.47626e-12	0.277845	0.0441282	3.04806e-10	0.0525322	0.0113183	3.46106e-06	0.440701	18	0.00726477	mtag-SMR_Brain_Hippocampus.lite
ENSG00000127054	1	CPSF3L	1246965	rs61766198	1	1243896	T	C	0.807157	-0.0168356	0.00247589	1.04767e-11	-0.261653	0.0477457	4.24991e-08	0.0643431	0.0150796	1.98203e-05	0.598724	7	0.0423956	mtag-SMR_Brain_Hypothalamus.lite
ENSG00000235098	1	ANKRD65	1353800	rs3766165	1	1354594	G	A	0.0924453	0.0203718	0.00315712	1.09915e-10	-0.919323	0.101485	1.31978e-19	-0.0221595	0.00421634	1.47516e-07	0.0683215	20	0.000315536	mtag-SMR_Brain_Hypothalamus.lite
ENSG00000237651	2	C2orf74	61372243	rs1729673	2	61389799	A	G	0.410537	0.00996362	0.00209965	2.08116e-06	0.668298	0.0543608	9.78686e-35	0.014909	0.00336772	9.55427e-06	0.0172309	20	0.0204366	mtag-SMR_Brain_Hypothalamus.lite
ENSG00000173209	2	AHSA2	61404553	rs2441466	2	61373930	T	C	0.298211	0.0100617	0.00218812	4.25835e-06	-0.672387	0.0606969	1.60794e-28	-0.0149642	0.00352348	2.16651e-05	0.0848295	20	0.0463417	mtag-SMR_Brain_Hypothalamus.lite
ENSG00000115602	2	IL1RL1	102927962	rs953934	2	102932293	T	C	0.497018	-0.0109491	0.00209399	1.70586e-07	-0.510802	0.0610241	5.73768e-17	0.0214352	0.00483353	9.22054e-06	0.0165943	10	0.0197227	mtag-SMR_Brain_Hypothalamus.lite
ENSG00000261338	2	RP11-378A13.1	219120042	rs10932766	2	219122090	A	G	0.587475	-0.0110505	0.00214684	2.64192e-07	0.824174	0.0667559	5.11358e-35	-0.013408	0.00282217	2.02443e-06	0.0594428	20	0.00433025	mtag-SMR_Brain_Hypothalamus.lite
ENSG00000164308	5	ERAP2	96211643	rs2927608	5	96252432	A	G	0.426441	0.0105941	0.00210858	5.05325e-07	1.12722	0.0706318	2.46255e-57	0.00939845	0.00196112	1.64802e-06	0.0303685	20	0.00352511	mtag-SMR_Brain_Hypothalamus.lite
ENSG00000131435	5	PDLIM4	131593364	rs10463891	5	131597392	G	A	0.605368	0.0138369	0.00210833	5.27563e-11	-0.258024	0.0454983	1.41912e-08	-0.0536263	0.0124974	1.7787e-05	0.283588	11	0.0380465	mtag-SMR_Brain_Hypothalamus.lite
ENSG00000197536	5	C5orf56	131746328	rs2706386	5	131832687	T	C	0.654076	0.0183722	0.00223058	1.77275e-16	0.429234	0.062459	6.31964e-12	0.0428023	0.00811151	1.31503e-07	0.120521	6	0.000281286	mtag-SMR_Brain_Hypothalamus.lite
ENSG00000229391	6	HLA-DRB6	32520490	rs4587163	6	32593167	T	C	0.348907	-0.0262162	0.00225488	3.02476e-31	0.886639	0.0862429	8.60824e-25	-0.029568	0.00383921	1.34368e-14	0.263436	20	2.87413e-11	mtag-SMR_Brain_Hypothalamus.lite
ENSG00000179344	6	HLA-DQB1	32627244	rs9273343	6	32623445	C	T	0.425447	-0.0131259	0.00209525	3.73797e-10	-0.803428	0.0764509	7.84619e-26	0.0163374	0.00303609	7.40522e-08	0.736282	20	0.000158398	mtag-SMR_Brain_Hypothalamus.lite
ENSG00000223534	6	HLA-DQB1-AS1	32627657	rs1130456	6	32627379	C	T	0.744533	-0.0175326	0.00235855	1.05629e-13	-0.876962	0.101018	3.91512e-18	0.0199925	0.00354073	1.6381e-08	0.0126356	20	3.50391e-05	mtag-SMR_Brain_Hypothalamus.lite
ENSG00000232629	6	HLA-DQB2	32723875	rs9274557	6	32634887	T	G	0.494036	-0.010812	0.0020953	2.46773e-07	0.970235	0.0834426	2.98478e-31	-0.0111437	0.00236268	2.39884e-06	0.399163	20	0.00513111	mtag-SMR_Brain_Hypothalamus.lite
ENSG00000231889	6	TRAF3IP2-AS1	111804714	rs13210247	6	111922720	G	A	0.083499	0.0279964	0.00414477	1.43206e-11	0.867755	0.144221	1.77849e-09	0.032263	0.00718098	7.02804e-06	0.295314	5	0.015033	mtag-SMR_Brain_Hypothalamus.lite
ENSG00000255389	6	C6orf3	111921078	rs9481169	6	111929862	T	G	0.105368	0.0261397	0.00374026	2.7739e-12	-0.899063	0.0944888	1.81669e-21	-0.0290744	0.00516178	1.77486e-08	0.611647	20	3.79643e-05	mtag-SMR_Brain_Hypothalamus.lite
ENSG00000091140	7	DLD	107531415	rs2395932	7	107495145	T	C	0.611332	-0.0163985	0.00213528	1.59343e-14	0.305523	0.0399895	2.17099e-14	-0.0536737	0.00990959	6.08325e-08	0.465146	20	0.000130121	mtag-SMR_Brain_Hypothalamus.lite
ENSG00000013725	11	CD6	60739115	rs2074227	11	60776781	C	T	0.357853	-0.0135261	0.0022976	3.93104e-09	-0.745626	0.0785304	2.20757e-21	0.0181407	0.0036257	5.634e-07	0.348586	14	0.00120511	mtag-SMR_Brain_Hypothalamus.lite
ENSG00000233232	16	NPIPB7	28467693	rs151174	16	28508069	T	C	0.346918	0.0142176	0.00211013	1.60831e-11	-0.56706	0.0909744	4.57056e-10	-0.0250725	0.0054797	4.75029e-06	0.560312	20	0.0101609	mtag-SMR_Brain_Hypothalamus.lite
ENSG00000197165	16	SULT1A2	28603264	rs743590	16	28608230	A	G	0.326044	0.013237	0.0021232	4.53264e-10	0.716966	0.104374	6.45667e-12	0.0184626	0.0039992	3.90139e-06	0.046532	20	0.00834507	mtag-SMR_Brain_Hypothalamus.lite
ENSG00000196502	16	SULT1A1	28616903	rs35175818	16	28608746	C	A	0.317097	0.0123367	0.00213563	7.62326e-09	-0.505084	0.0734739	6.22798e-12	-0.024425	0.00552291	9.75747e-06	0.0301148	20	0.0208712	mtag-SMR_Brain_Hypothalamus.lite
ENSG00000251417	16	RP11-1348G14.4	28814097	rs72793812	16	28840381	G	A	0.33002	0.0136889	0.00213651	1.48295e-10	-0.686016	0.106073	9.97125e-11	-0.0199542	0.00438392	5.32204e-06	0.443931	20	0.0113838	mtag-SMR_Brain_Hypothalamus.lite
ENSG00000237651	2	C2orf74	61372243	rs1729673	2	61389799	A	G	0.410537	0.00996362	0.00209965	2.08116e-06	0.477612	0.0405759	5.51722e-32	0.0208613	0.00473994	1.07663e-05	0.0294834	20	0.0341076	mtag-SMR_Brain_Nucleus_accumbens_basal_ganglia.lite
ENSG00000173209	2	AHSA2	61404553	rs2441466	2	61373930	T	C	0.298211	0.0100617	0.00218812	4.25835e-06	-0.826604	0.0605709	2.1073e-42	-0.0121724	0.00279335	1.31479e-05	0.0188557	20	0.0416525	mtag-SMR_Brain_Nucleus_accumbens_basal_ganglia.lite
ENSG00000164308	5	ERAP2	96211643	rs2927608	5	96252432	A	G	0.426441	0.0105941	0.00210858	5.05325e-07	1.16631	0.0655458	7.89214e-71	0.00908345	0.0018786	1.32995e-06	0.0403274	20	0.00421329	mtag-SMR_Brain_Nucleus_accumbens_basal_ganglia.lite
ENSG00000197536	5	C5orf56	131746328	rs2706385	5	131831766	G	T	0.654076	0.0182593	0.00223286	2.89642e-16	0.290545	0.0518458	2.09432e-08	0.0628451	0.0135949	3.78761e-06	0.121281	5	0.0119991	mtag-SMR_Brain_Nucleus_accumbens_basal_ganglia.lite
ENSG00000229391	6	HLA-DRB6	32520490	rs9272323	6	32604151	T	C	0.336978	-0.0256483	0.0023341	4.33978e-28	0.827742	0.0752162	3.62153e-28	-0.0309859	0.0039849	7.49594e-15	0.69809	20	2.37471e-11	mtag-SMR_Brain_Nucleus_accumbens_basal_ganglia.lite
ENSG00000196126	6	HLA-DRB1	32546546	rs9271423	6	32587897	T	G	0.87674	-0.018862	0.00298208	2.53045e-10	-0.690931	0.0776437	5.64821e-19	0.0272994	0.00529522	2.5299e-07	0.0143396	20	0.000801473	mtag-SMR_Brain_Nucleus_accumbens_basal_ganglia.lite
ENSG00000179344	6	HLA-DQB1	32627244	rs9273404	6	32627160	G	A	0.460239	-0.0130554	0.00209507	4.61971e-10	-0.865745	0.068344	8.95715e-37	0.01508	0.00269692	2.25038e-08	0.964807	20	7.12919e-05	mtag-SMR_Brain_Nucleus_accumbens_basal_ganglia.lite
ENSG00000223534	6	HLA-DQB1-AS1	32627657	rs4311549	6	32635091	G	T	0.736581	-0.0141038	0.00238011	3.10993e-09	-0.790758	0.0990709	1.44286e-15	0.0178358	0.00374872	1.95678e-06	0.077626	20	0.00619908	mtag-SMR_Brain_Nucleus_accumbens_basal_ganglia.lite
ENSG00000232629	6	HLA-DQB2	32723875	rs9274557	6	32634887	T	G	0.494036	-0.010812	0.0020953	2.46773e-07	0.68833	0.0701837	1.04475e-22	-0.0157076	0.00343965	4.95629e-06	0.411922	20	0.0157015	mtag-SMR_Brain_Nucleus_accumbens_basal_ganglia.lite
ENSG00000231889	6	TRAF3IP2-AS1	111804714	rs4947129	6	111930906	A	G	0.083499	0.0284398	0.00417312	9.42558e-12	0.777007	0.134995	8.62301e-09	0.0366018	0.00832366	1.09596e-05	0.0853061	8	0.0347201	mtag-SMR_Brain_Nucleus_accumbens_basal_ganglia.lite
ENSG00000255389	6	C6orf3	111921078	rs9481169	6	111929862	T	G	0.105368	0.0261397	0.00374026	2.7739e-12	-0.938237	0.092007	2.03539e-24	-0.0278604	0.00483284	8.17497e-09	0.200027	20	2.58983e-05	mtag-SMR_Brain_Nucleus_accumbens_basal_ganglia.lite
ENSG00000091140	7	DLD	107531415	rs881177	7	107573268	A	C	0.61332	-0.0144785	0.0021545	1.8155e-11	0.204754	0.0338348	1.43439e-09	-0.0707118	0.0157244	6.89348e-06	0.148656	10	0.0218385	mtag-SMR_Brain_Nucleus_accumbens_basal_ganglia.lite
ENSG00000233232	16	NPIPB7	28467693	rs240704	16	28529949	C	T	0.354871	0.0142915	0.00210524	1.13286e-11	-0.542056	0.0769634	1.881e-12	-0.0263653	0.0053942	1.02015e-06	0.0579977	20	0.00323184	mtag-SMR_Brain_Nucleus_accumbens_basal_ganglia.lite
ENSG00000197165	16	SULT1A2	28603264	rs56305122	16	28619180	T	C	0.337972	0.0124565	0.00212794	4.80444e-09	0.712568	0.084456	3.2516e-17	0.0174812	0.00363467	1.5126e-06	0.0127112	20	0.00479191	mtag-SMR_Brain_Nucleus_accumbens_basal_ganglia.lite
ENSG00000251417	16	RP11-1348G14.4	28814097	rs3859172	16	28566158	T	G	0.351889	0.0138495	0.00210697	4.9261e-11	-0.548717	0.082854	3.52692e-11	-0.0252397	0.00541005	3.08107e-06	0.466856	20	0.00976082	mtag-SMR_Brain_Nucleus_accumbens_basal_ganglia.lite
ENSG00000178952	16	TUFM	28853732	rs2411440	16	28653523	T	C	0.347913	0.0114645	0.00214087	8.55285e-08	0.28544	0.0382132	8.03976e-14	0.0401642	0.00922851	1.34786e-05	0.0167019	20	0.0427001	mtag-SMR_Brain_Nucleus_accumbens_basal_ganglia.lite
ENSG00000161395	17	PGAP3	37827375	rs1495100	17	37832279	T	C	0.678926	0.0148842	0.00225859	4.39682e-11	-0.230703	0.0376143	8.60285e-10	-0.0645168	0.0143699	7.13144e-06	0.0985436	13	0.0225924	mtag-SMR_Brain_Nucleus_accumbens_basal_ganglia.lite
ENSG00000260302	18	RP11-973H7.1	12774650	rs7237497	18	12777325	C	T	0.861829	-0.0233752	0.00289602	6.94415e-16	-0.904448	0.131399	5.85196e-12	0.0258447	0.00493465	1.62858e-07	0.0300376	4	0.000515934	mtag-SMR_Brain_Nucleus_accumbens_basal_ganglia.lite
ENSG00000220201	19	ZGLP1	10415479	rs73510898	19	10416444	A	G	0.0944334	0.0228744	0.00370908	6.95384e-10	-0.251288	0.0412219	1.08767e-09	-0.0910285	0.0209963	1.45464e-05	0.260693	6	0.0460829	mtag-SMR_Brain_Nucleus_accumbens_basal_ganglia.lite
ENSG00000235098	1	ANKRD65	1353800	rs1240713	1	1345003	C	T	0.0944334	0.0202044	0.00314433	1.31296e-10	-0.937953	0.102185	4.35132e-20	-0.021541	0.00409212	1.40947e-07	0.118264	20	0.000373087	mtag-SMR_Brain_Putamen_basal_ganglia.lite
ENSG00000215915	1	ATAD3C	1385069	rs1240695	1	1378837	C	T	0.208748	0.0142464	0.0023558	1.47224e-09	-0.74216	0.0879307	3.16562e-17	-0.0191959	0.00390492	8.84101e-07	0.012512	20	0.00234022	mtag-SMR_Brain_Putamen_basal_ganglia.lite
ENSG00000237651	2	C2orf74	61372243	rs11125869	2	61379533	G	A	0.409543	0.00981549	0.0021011	2.98863e-06	0.561408	0.0455618	6.90417e-35	0.0174837	0.0040025	1.25277e-05	0.0246652	20	0.0331608	mtag-SMR_Brain_Putamen_basal_ganglia.lite
ENSG00000173209	2	AHSA2	61404553	rs2441466	2	61373930	T	C	0.298211	0.0100617	0.00218812	4.25835e-06	-0.872824	0.0727315	3.52587e-33	-0.0115278	0.00268468	1.75543e-05	0.0374669	20	0.0464662	mtag-SMR_Brain_Putamen_basal_ganglia.lite
ENSG00000261338	2	RP11-378A13.1	219120042	rs12999734	2	219121528	G	A	0.587475	-0.0110401	0.00214565	2.67071e-07	0.689823	0.0516913	1.26591e-40	-0.0160042	0.00333363	1.58004e-06	0.0138983	20	0.00418236	mtag-SMR_Brain_Putamen_basal_ganglia.lite
ENSG00000164308	5	ERAP2	96211643	rs2910686	5	96252589	C	T	0.426441	0.0106781	0.00210848	4.09843e-07	1.17836	0.0775529	3.85969e-52	0.00906179	0.00188611	1.55151e-06	0.0522013	18	0.00410685	mtag-SMR_Brain_Putamen_basal_ganglia.lite
ENSG00000158985	5	CDC42SE2	130581186	rs3852206	5	131415436	A	G	0.367793	0.0213068	0.00221287	6.05599e-22	0.258885	0.046803	3.17735e-08	0.0823021	0.0171596	1.61647e-06	0.0614487	12	0.00427879	mtag-SMR_Brain_Putamen_basal_ganglia.lite
ENSG00000204622	6	HLA-J	29974360	rs1362126	6	29691019	A	G	0.439364	0.0233138	0.00212184	4.38859e-28	0.522864	0.0926656	1.67615e-08	0.0445886	0.00888339	5.18545e-07	0.303882	3	0.00137259	mtag-SMR_Brain_Putamen_basal_ganglia.lite
ENSG00000229391	6	HLA-DRB6	32520490	rs9272323	6	32604151	T	C	0.336978	-0.0256483	0.0023341	4.33978e-28	1.03504	0.0955883	2.53335e-27	-0.02478	0.00321288	1.23166e-14	0.789069	20	3.26021e-11	mtag-SMR_Brain_Putamen_basal_ganglia.lite
ENSG00000196126	6	HLA-DRB1	32546546	rs9270707	6	32567351	G	A	0.854871	-0.0150497	0.00269072	2.2293e-08	-0.687104	0.0843116	3.6521e-16	0.0219031	0.0047496	3.99637e-06	0.201641	20	0.0105784	mtag-SMR_Brain_Putamen_basal_ganglia.lite
ENSG00000179344	6	HLA-DQB1	32627244	rs9273404	6	32627160	G	A	0.460239	-0.0130554	0.00209507	4.61971e-10	-0.93087	0.075428	5.43542e-35	0.014025	0.0025213	2.65781e-08	0.947547	20	7.03522e-05	mtag-SMR_Brain_Putamen_basal_ganglia.lite
ENSG00000232629	6	HLA-DQB2	32723875	rs9274660	6	32636434	G	A	0.595427	-0.0113674	0.00210632	6.78456e-08	0.784274	0.0824273	1.82175e-21	-0.0144941	0.00308763	2.67596e-06	0.960772	20	0.00708327	mtag-SMR_Brain_Putamen_basal_ganglia.lite
ENSG00000255389	6	C6orf3	111921078	rs4947128	6	111918868	C	A	0.082505	0.0278759	0.00414757	1.80469e-11	-1.30469	0.145151	2.50614e-19	-0.0213659	0.0039694	7.33942e-08	0.0111933	20	0.000194274	mtag-SMR_Brain_Putamen_basal_ganglia.lite
ENSG00000091140	7	DLD	107531415	rs4518	7	107560191	T	C	0.593439	-0.0152689	0.0021296	7.50794e-13	0.31554	0.0512013	7.14991e-10	-0.0483898	0.0103539	2.96009e-06	0.128075	10	0.00783537	mtag-SMR_Brain_Putamen_basal_ganglia.lite
ENSG00000197165	16	SULT1A2	28603264	rs2925624	16	28618545	T	G	0.306163	0.0122357	0.00213857	1.05618e-08	0.868723	0.0994253	2.3844e-18	0.0140847	0.00294257	1.69677e-06	0.0169555	20	0.00449134	mtag-SMR_Brain_Putamen_basal_ganglia.lite
ENSG00000178952	16	TUFM	28853732	rs7187776	16	28857645	G	A	0.341948	0.0145958	0.00212496	6.47626e-12	0.248933	0.0346145	6.40464e-13	0.0586335	0.0118043	6.79438e-07	0.144307	20	0.00179847	mtag-SMR_Brain_Putamen_basal_ganglia.lite
ENSG00000235098	1	ANKRD65	1353800	rs112301494	1	1344686	G	A	0.0914513	0.0203201	0.0031507	1.12311e-10	-0.762837	0.117946	9.95329e-11	-0.0266375	0.00583279	4.95113e-06	0.359812	7	0.00862982	mtag-SMR_Brain_Spinal_cord_cervical_c-1.lite
ENSG00000173209	2	AHSA2	61404553	rs2167565	2	61476458	T	C	0.689861	-0.0100621	0.00217485	3.71783e-06	0.88664	0.0873616	3.34489e-24	-0.0113485	0.00269576	2.55618e-05	0.0134207	20	0.0445543	mtag-SMR_Brain_Spinal_cord_cervical_c-1.lite
ENSG00000115604	2	IL18R1	102927989	rs12712135	2	102930948	G	A	0.498012	-0.0108001	0.002094	2.50082e-07	-0.684378	0.0890478	1.52385e-14	0.0157809	0.00368484	1.84672e-05	0.119926	6	0.0321883	mtag-SMR_Brain_Spinal_cord_cervical_c-1.lite
ENSG00000261338	2	RP11-378A13.1	219120042	rs992157	2	219154781	A	G	0.583499	-0.0113969	0.00214714	1.10867e-07	0.791216	0.0864536	5.5931e-20	-0.0144043	0.00313711	4.39913e-06	0.100663	20	0.00766768	mtag-SMR_Brain_Spinal_cord_cervical_c-1.lite
ENSG00000164308	5	ERAP2	96211643	rs2927608	5	96252432	A	G	0.426441	0.0105941	0.00210858	5.05325e-07	1.22533	0.0905198	9.50927e-42	0.00864593	0.00183554	2.47358e-06	0.199272	19	0.00431145	mtag-SMR_Brain_Spinal_cord_cervical_c-1.lite
ENSG00000233006	5	AC034220.3	131646978	rs272857	5	131685297	A	G	0.588469	0.0144763	0.00210869	6.64471e-12	0.623278	0.113602	4.09998e-08	0.0232261	0.00541915	1.81977e-05	0.0631682	7	0.0317185	mtag-SMR_Brain_Spinal_cord_cervical_c-1.lite
ENSG00000235821	6	IFITM4P	29718506	rs2076178	6	29691774	C	A	0.258449	0.0221783	0.00233513	2.14648e-21	0.914705	0.137474	2.85943e-11	0.0242463	0.00444932	5.05261e-08	0.0208435	3	8.8067e-05	mtag-SMR_Brain_Spinal_cord_cervical_c-1.lite
ENSG00000204344	6	STK19	31938868	rs116399318	6	31078664	C	T	0.0357853	0.0440894	0.00566581	7.15768e-15	-1.31811	0.235349	2.13546e-08	-0.033449	0.00735835	5.47487e-06	0.0258371	9	0.00954271	mtag-SMR_Brain_Spinal_cord_cervical_c-1.lite
ENSG00000250535	6	STK19P	31981047	rs17201431	6	31916013	C	T	0.028827	0.038814	0.00605975	1.50161e-10	2.11937	0.333764	2.15453e-10	0.0183139	0.0040612	6.49848e-06	0.0202877	13	0.0113269	mtag-SMR_Brain_Spinal_cord_cervical_c-1.lite
ENSG00000229391	6	HLA-DRB6	32520490	rs28366319	6	32561495	A	G	0.300199	-0.0263261	0.00234957	3.86915e-29	0.843183	0.094174	3.44509e-19	-0.0312223	0.00446378	2.66018e-12	0.465756	20	4.6367e-09	mtag-SMR_Brain_Spinal_cord_cervical_c-1.lite
ENSG00000196735	6	HLA-DQA1	32595956	rs9273155	6	32613042	C	A	0.198807	-0.0252734	0.0024221	1.72541e-25	-0.492165	0.0836366	3.99108e-09	0.0513515	0.0100185	2.96505e-07	0.999407	20	0.000516809	mtag-SMR_Brain_Spinal_cord_cervical_c-1.lite
ENSG00000179344	6	HLA-DQB1	32627244	rs9273156	6	32613050	A	G	0.452286	-0.0126501	0.00209527	1.56564e-09	-0.808563	0.0797751	3.84259e-24	0.0156451	0.00301625	2.13763e-07	0.964517	20	0.00037259	mtag-SMR_Brain_Spinal_cord_cervical_c-1.lite
ENSG00000223534	6	HLA-DQB1-AS1	32627657	rs1130456	6	32627379	C	T	0.744533	-0.0175326	0.00235855	1.05629e-13	-0.639616	0.110065	6.20005e-09	0.0274112	0.00598719	4.68745e-06	0.0920504	20	0.00817022	mtag-SMR_Brain_Spinal_cord_cervical_c-1.lite
ENSG00000237541	6	HLA-DQA2	32709119	rs9274669	6	32636591	G	A	0.606362	-0.012069	0.00210884	1.04633e-08	0.901472	0.0991914	1.00688e-19	-0.0133881	0.00276452	1.28006e-06	0.880213	20	0.00223115	mtag-SMR_Brain_Spinal_cord_cervical_c-1.lite
ENSG00000232629	6	HLA-DQB2	32723875	rs9274573	6	32635205	T	C	0.531809	-0.0108261	0.00210446	2.68413e-07	1.01043	0.0935521	3.4152e-27	-0.0107144	0.00230692	3.40972e-06	0.0284598	20	0.00594314	mtag-SMR_Brain_Spinal_cord_cervical_c-1.lite
ENSG00000241106	6	HLA-DOB	32780540	rs4148876	6	32796793	A	G	0.0735586	-0.0313983	0.00408193	1.44824e-14	1.56853	0.23511	2.53231e-11	-0.0200177	0.00397182	4.65713e-07	0.0180242	7	0.000811738	mtag-SMR_Brain_Spinal_cord_cervical_c-1.lite
ENSG00000255389	6	C6orf3	111921078	rs9481169	6	111929862	T	G	0.105368	0.0261397	0.00374026	2.7739e-12	-1.16325	0.133932	3.77521e-18	-0.0224713	0.00412703	5.18366e-08	0.638166	17	9.03512e-05	mtag-SMR_Brain_Spinal_cord_cervical_c-1.lite
ENSG00000159904	7	ZNF890P	5160870	rs308080	7	5888663	A	G	0.441352	-0.0104256	0.0021023	7.08057e-07	0.823071	0.0946866	3.54288e-18	-0.0126667	0.00294064	1.65142e-05	0.0199414	19	0.0287843	mtag-SMR_Brain_Spinal_cord_cervical_c-1.lite
ENSG00000197165	16	SULT1A2	28603264	rs743590	16	28608230	A	G	0.326044	0.013237	0.0021232	4.53264e-10	0.769361	0.118144	7.41181e-11	0.0172052	0.00382051	6.68793e-06	0.0851242	18	0.0116571	mtag-SMR_Brain_Spinal_cord_cervical_c-1.lite
ENSG00000161395	17	PGAP3	37827375	rs903502	17	37829604	T	C	0.675944	0.0149468	0.00225899	3.67544e-11	-0.427368	0.0748728	1.14363e-08	-0.0349741	0.00809219	1.54649e-05	0.0534747	11	0.0269553	mtag-SMR_Brain_Spinal_cord_cervical_c-1.lite
ENSG00000215915	1	ATAD3C	1385069	rs1240695	1	1378837	C	T	0.208748	0.0142464	0.0023558	1.47224e-09	-0.810881	0.0931755	3.23993e-18	-0.0175691	0.00353779	6.8308e-07	0.0537977	20	0.000843604	mtag-SMR_Brain_Substantia_nigra.lite
ENSG00000237651	2	C2orf74	61372243	rs2698194	2	61363196	T	C	0.421471	0.0107048	0.00209781	3.34551e-07	0.630495	0.0808657	6.34862e-15	0.0169785	0.0039765	1.95734e-05	0.105457	20	0.0241732	mtag-SMR_Brain_Substantia_nigra.lite
ENSG00000173209	2	AHSA2	61404553	rs2441466	2	61373930	T	C	0.298211	0.0100617	0.00218812	4.25835e-06	-0.70148	0.0731	8.29687e-22	-0.0143436	0.00345892	3.37095e-05	0.0477986	20	0.0416313	mtag-SMR_Brain_Substantia_nigra.lite
ENSG00000261338	2	RP11-378A13.1	219120042	rs10932766	2	219122090	A	G	0.587475	-0.0110505	0.00214684	2.64192e-07	0.860364	0.0932738	2.86036e-20	-0.012844	0.0028575	6.96174e-06	0.0263636	11	0.00859775	mtag-SMR_Brain_Substantia_nigra.lite
ENSG00000164308	5	ERAP2	96211643	rs2910686	5	96252589	C	T	0.426441	0.0106781	0.00210848	4.09843e-07	1.22799	0.0877184	1.57579e-44	0.00869556	0.00182592	1.91409e-06	0.0687422	20	0.0023639	mtag-SMR_Brain_Substantia_nigra.lite
ENSG00000169220	5	RGS14	176784838	rs10051765	5	176799992	C	T	0.33996	0.0113941	0.00216378	1.39556e-07	-0.777658	0.106315	2.58006e-13	-0.0146518	0.00342845	1.92336e-05	0.663961	12	0.0237535	mtag-SMR_Brain_Substantia_nigra.lite
ENSG00000196126	6	HLA-DRB1	32546546	rs556025	6	32570880	T	C	0.32505	-0.0211192	0.00237518	6.02233e-19	-0.362568	0.062394	6.21216e-09	0.0582489	0.0119748	1.1487e-06	0.0680547	20	0.00141864	mtag-SMR_Brain_Substantia_nigra.lite
ENSG00000179344	6	HLA-DQB1	32627244	rs9273394	6	32627082	G	A	0.685885	-0.0132004	0.00231762	1.22881e-08	-0.956802	0.0974785	9.65421e-23	0.0137964	0.00280052	8.37769e-07	0.74228	20	0.00103465	mtag-SMR_Brain_Substantia_nigra.lite
ENSG00000223534	6	HLA-DQB1-AS1	32627657	rs9273394	6	32627082	G	A	0.685885	-0.0132004	0.00231762	1.22881e-08	-0.808932	0.125907	1.32003e-10	0.0163183	0.00382876	2.02571e-05	0.207027	20	0.0250175	mtag-SMR_Brain_Substantia_nigra.lite
ENSG00000232629	6	HLA-DQB2	32723875	rs9274557	6	32634887	T	G	0.494036	-0.010812	0.0020953	2.46773e-07	0.816944	0.0822986	3.18995e-23	-0.0132347	0.00289063	4.68374e-06	0.493634	20	0.00578442	mtag-SMR_Brain_Substantia_nigra.lite
ENSG00000255389	6	C6orf3	111921078	rs34659678	6	111888540	T	C	0.0656064	0.0299885	0.00426529	2.05333e-12	-1.2518	0.167086	6.78524e-14	-0.0239563	0.00467274	2.94685e-07	0.517314	17	0.000363936	mtag-SMR_Brain_Substantia_nigra.lite
ENSG00000197165	16	SULT1A2	28603264	rs4787458	16	28531287	G	A	0.323062	0.0139038	0.00212011	5.45118e-11	0.806152	0.138547	5.93313e-09	0.0172471	0.00396264	1.34629e-05	0.0687508	10	0.0166267	mtag-SMR_Brain_Substantia_nigra.lite
ENSG00000167914	17	GSDMA	38119226	rs3907022	17	38134889	C	T	0.457256	-0.0150792	0.00210577	8.01608e-13	-0.708838	0.0982546	5.42128e-13	0.0212731	0.00418573	3.72916e-07	0.403865	10	0.000460551	mtag-SMR_Brain_Substantia_nigra.lite
ENSG00000235098	1	ANKRD65	1353800	rs3766165	1	1354594	G	A	0.0924453	0.0203718	0.00315712	1.09915e-10	-0.687471	0.0640138	6.64566e-27	-0.0296329	0.00535756	3.18314e-08	0.080177	20	0.00016546	mtag-SMR_Breast_Mammary_Tissue.lite
ENSG00000225905	1	RP4-758J18.7	1355625	rs3766165	1	1354594	G	A	0.0924453	0.0203718	0.00315712	1.09915e-10	-0.619964	0.0817965	3.47303e-14	-0.0328596	0.00668795	8.9575e-07	0.197468	10	0.00465611	mtag-SMR_Breast_Mammary_Tissue.lite
ENSG00000215915	1	ATAD3C	1385069	rs1892289	1	1374834	G	A	0.208748	0.0141363	0.00236804	2.3778e-09	-0.334304	0.0468237	9.35804e-13	-0.0422858	0.00923331	4.65631e-06	0.037562	20	0.0242035	mtag-SMR_Breast_Mammary_Tissue.lite
ENSG00000143452	1	HORMAD1	150670536	rs11587444	1	150722844	G	A	0.408549	-0.0107423	0.00213948	5.14072e-07	0.774506	0.0636107	4.18738e-34	-0.0138699	0.00298804	3.45399e-06	0.36518	20	0.0179538	mtag-SMR_Breast_Mammary_Tissue.lite
ENSG00000160766	1	GBAP1	155183616	rs914615	1	155175892	A	G	0.455268	-0.0120048	0.00210207	1.12346e-08	0.427487	0.0368488	4.0672e-31	-0.0280823	0.0054808	2.99497e-07	0.267098	20	0.00155679	mtag-SMR_Breast_Mammary_Tissue.lite
ENSG00000115607	2	IL18RAP	103035149	rs1420098	2	102984279	C	T	0.377734	-0.0166618	0.00214764	8.61387e-15	0.224608	0.0356787	3.06821e-10	-0.0741819	0.0151751	1.01655e-06	0.507229	7	0.00528402	mtag-SMR_Breast_Mammary_Tissue.lite
ENSG00000164308	5	ERAP2	96211643	rs2910686	5	96252589	C	T	0.426441	0.0106781	0.00210848	4.09843e-07	1.15436	0.0232849	0	0.0092502	0.00183605	4.70153e-07	0.04938	20	0.00244386	mtag-SMR_Breast_Mammary_Tissue.lite
ENSG00000197375	5	SLC22A5	131705444	rs200838	5	131710399	C	A	0.555666	-0.0204971	0.00212639	5.45222e-22	0.228633	0.0284687	9.6663e-16	-0.0896505	0.0145297	6.8219e-10	0.0175907	20	3.54602e-06	mtag-SMR_Breast_Mammary_Tissue.lite
ENSG00000237693	5	IRGM	150226085	rs6875011	5	150182710	A	G	0.10338	0.028566	0.00372651	1.7795e-14	0.757134	0.109028	3.80139e-12	0.0377292	0.00733095	2.65304e-07	0.181573	8	0.00137905	mtag-SMR_Breast_Mammary_Tissue.lite
ENSG00000169220	5	RGS14	176784838	rs10051765	5	176799992	C	T	0.33996	0.0113941	0.00216378	1.39556e-07	-0.332399	0.0279024	1.01362e-32	-0.0342785	0.00711719	1.46252e-06	0.817075	20	0.0076022	mtag-SMR_Breast_Mammary_Tissue.lite
ENSG00000230521	6	HCG4P7	29855071	rs112377352	6	29915945	A	G	0.11332	-0.0161562	0.00347301	3.28821e-06	-1.02672	0.0710817	2.72642e-47	0.0157358	0.00355373	9.51266e-06	0.317124	19	0.0494468	mtag-SMR_Breast_Mammary_Tissue.lite
ENSG00000229391	6	HLA-DRB6	32520490	rs28366319	6	32561495	A	G	0.300199	-0.0263261	0.00234957	3.86915e-29	0.996816	0.0584742	3.67212e-65	-0.0264102	0.00282064	7.7348e-21	0.577584	20	4.02055e-17	mtag-SMR_Breast_Mammary_Tissue.lite
ENSG00000196126	6	HLA-DRB1	32546546	rs9272358	6	32604538	A	G	0.370775	-0.0149937	0.00220351	1.01429e-11	-0.313682	0.0340846	3.47925e-20	0.0477991	0.00873625	4.466e-08	0.0316432	20	0.000232143	mtag-SMR_Breast_Mammary_Tissue.lite
ENSG00000179344	6	HLA-DQB1	32627244	rs9274573	6	32635205	T	C	0.531809	-0.0108261	0.00210446	2.68413e-07	-0.914203	0.0406791	7.53226e-112	0.0118422	0.0023615	5.31243e-07	0.048468	20	0.0027614	mtag-SMR_Breast_Mammary_Tissue.lite
ENSG00000223534	6	HLA-DQB1-AS1	32627657	rs9273394	6	32627082	G	A	0.685885	-0.0132004	0.00231762	1.22881e-08	-0.65938	0.0534243	5.3588e-35	0.0200194	0.00387105	2.32135e-07	0.363625	20	0.00120664	mtag-SMR_Breast_Mammary_Tissue.lite
ENSG00000232629	6	HLA-DQB2	32723875	rs9274660	6	32636434	G	A	0.595427	-0.0113674	0.00210632	6.78456e-08	1.07413	0.0572272	1.33931e-78	-0.0105828	0.0020404	2.14116e-07	0.67203	20	0.00111297	mtag-SMR_Breast_Mammary_Tissue.lite
ENSG00000255389	6	C6orf3	111921078	rs9481169	6	111929862	T	G	0.105368	0.0261397	0.00374026	2.7739e-12	-0.999482	0.0742399	2.58693e-41	-0.0261532	0.00421638	5.54775e-10	0.200142	20	2.88372e-06	mtag-SMR_Breast_Mammary_Tissue.lite
ENSG00000128604	7	IRF5	128577666	rs3807307	7	128579202	C	T	0.474155	0.0124233	0.00210623	3.67139e-09	0.230822	0.0312101	1.40612e-13	0.0538219	0.0116715	3.99992e-06	0.753682	17	0.0207916	mtag-SMR_Breast_Mammary_Tissue.lite
ENSG00000251417	16	RP11-1348G14.4	28814097	rs62037366	16	28871657	A	C	0.328032	0.014161	0.0021383	3.53026e-11	-0.489173	0.0499159	1.12655e-22	-0.0289489	0.00527578	4.08524e-08	0.243932	20	0.000212351	mtag-SMR_Breast_Mammary_Tissue.lite
ENSG00000178952	16	TUFM	28853732	rs7187776	16	28857645	G	A	0.341948	0.0145958	0.00212496	6.47626e-12	0.192105	0.0219636	2.20054e-18	0.0759783	0.0140646	6.58722e-08	0.257974	20	0.000342404	mtag-SMR_Breast_Mammary_Tissue.lite
ENSG00000161395	17	PGAP3	37827375	rs903502	17	37829604	T	C	0.675944	0.0149468	0.00225899	3.67544e-11	-0.157587	0.0235692	2.29151e-11	-0.094848	0.0201674	2.56324e-06	0.201392	10	0.0133237	mtag-SMR_Breast_Mammary_Tissue.lite
ENSG00000167914	17	GSDMA	38119226	rs3859192	17	38128648	T	C	0.459245	-0.0152536	0.002104	4.17328e-13	-0.849871	0.0567453	1.03904e-50	0.0179481	0.00275047	6.7778e-11	0.173788	20	3.5231e-07	mtag-SMR_Breast_Mammary_Tissue.lite
ENSG00000260302	18	RP11-973H7.1	12774650	rs2542151	18	12779947	T	G	0.860835	-0.0241367	0.00290062	8.70593e-17	-0.625618	0.0833678	6.17522e-14	0.0385806	0.00692297	2.50615e-08	0.401594	4	0.00013027	mtag-SMR_Breast_Mammary_Tissue.lite
ENSG00000229425	21	AJ006998.2	16742841	rs1297258	21	16806709	T	C	0.422465	-0.0144282	0.00213073	1.27474e-11	-0.36132	0.0494436	2.71723e-13	0.0399319	0.00803957	6.80233e-07	0.347991	15	0.00353585	mtag-SMR_Breast_Mammary_Tissue.lite
ENSG00000161180	22	CCDC116	21987005	rs7444	22	21976934	C	T	0.197813	0.0176678	0.0023461	5.04668e-14	-0.628575	0.0779299	7.2695e-16	-0.0281077	0.00510632	3.70214e-08	0.0343576	7	0.000192437	mtag-SMR_Breast_Mammary_Tissue.lite
ENSG00000235098	1	ANKRD65	1353800	rs3766165	1	1354594	G	A	0.0924453	0.0203718	0.00315712	1.09915e-10	-0.874322	0.0599244	3.23165e-48	-0.0233001	0.0039483	3.60664e-09	0.0293905	20	2.85213e-05	mtag-SMR_Cells_Cultured_fibroblasts.lite
ENSG00000143452	1	HORMAD1	150670536	rs7521898	1	150707596	A	G	0.407555	-0.0108502	0.00213921	3.93549e-07	0.97248	0.0505015	1.24634e-82	-0.0111572	0.00227477	9.35387e-07	0.328124	20	0.00739704	mtag-SMR_Cells_Cultured_fibroblasts.lite
ENSG00000163131	1	CTSS	150702672	rs16827671	1	150738759	C	T	0.392644	-0.0108478	0.00217844	6.37099e-07	0.377745	0.0282441	8.5434e-41	-0.0287173	0.00615373	3.0615e-06	0.0659172	20	0.0242103	mtag-SMR_Cells_Cultured_fibroblasts.lite
ENSG00000160766	1	GBAP1	155183616	rs914615	1	155175892	A	G	0.455268	-0.0120048	0.00210207	1.12346e-08	0.557469	0.0384156	1.02423e-47	-0.0215345	0.00405224	1.07109e-07	0.212266	20	0.000847019	mtag-SMR_Cells_Cultured_fibroblasts.lite
ENSG00000261338	2	RP11-378A13.1	219120042	rs11677953	2	219121663	A	G	0.366799	0.0138634	0.0021832	2.1529e-10	-0.691354	0.0441174	2.39607e-55	-0.0200525	0.00340727	3.97564e-09	0.0660678	20	3.14394e-05	mtag-SMR_Cells_Cultured_fibroblasts.lite
ENSG00000135926	2	TMBIM1	219138915	rs7559416	2	219150211	G	A	0.369781	0.0140087	0.002182	1.36176e-10	-0.338212	0.0222741	4.50671e-52	-0.0414198	0.00700456	3.35401e-09	0.0852477	20	2.65235e-05	mtag-SMR_Cells_Cultured_fibroblasts.lite
ENSG00000173402	3	DAG1	49506146	rs4855835	3	49647821	T	G	0.521869	-0.0234011	0.0020946	5.58333e-29	-0.112229	0.0166924	1.77578e-11	0.208512	0.0361958	8.37855e-09	0.161478	9	6.62575e-05	mtag-SMR_Cells_Cultured_fibroblasts.lite
ENSG00000164308	5	ERAP2	96211643	rs2927608	5	96252432	A	G	0.426441	0.0105941	0.00210858	5.05325e-07	1.17487	0.0181704	0	0.00901727	0.00180015	5.46625e-07	0.0259357	20	0.00432271	mtag-SMR_Cells_Cultured_fibroblasts.lite
ENSG00000169220	5	RGS14	176784838	rs10051765	5	176799992	C	T	0.33996	0.0113941	0.00216378	1.39556e-07	-0.872632	0.0416236	1.37426e-97	-0.0130572	0.00255663	3.26981e-07	0.947869	20	0.00258576	mtag-SMR_Cells_Cultured_fibroblasts.lite
ENSG00000228962	6	HCG23	32358287	rs9271721	6	32593519	A	G	0.779324	-0.0244771	0.00245251	1.8565e-23	0.439505	0.0723416	1.23671e-09	-0.0556924	0.0107317	2.10833e-07	0.0106649	20	0.00166727	mtag-SMR_Cells_Cultured_fibroblasts.lite
ENSG00000255389	6	C6orf3	111921078	rs33980500	6	111913262	T	C	0.0854871	0.0278287	0.00393195	1.46689e-12	-0.797665	0.0631907	1.57412e-36	-0.0348878	0.00565127	6.68217e-10	0.0491675	20	5.28426e-06	mtag-SMR_Cells_Cultured_fibroblasts.lite
ENSG00000146535	7	GNA12	2767746	rs1182174	7	2875420	A	G	0.28827	-0.01375	0.0022325	7.32071e-10	0.264249	0.0325443	4.67465e-16	-0.0520342	0.010604	9.24623e-07	0.19382	20	0.00731192	mtag-SMR_Cells_Cultured_fibroblasts.lite
ENSG00000091140	7	DLD	107531415	rs740287	7	107584780	T	G	0.552684	-0.0143526	0.00210355	8.91355e-12	0.0937763	0.0140139	2.20664e-11	-0.153051	0.0320359	1.77499e-06	0.0242241	14	0.0140366	mtag-SMR_Cells_Cultured_fibroblasts.lite
ENSG00000128604	7	IRF5	128577666	rs3757387	7	128576086	C	T	0.454274	0.0122186	0.00211143	7.17082e-09	0.652344	0.0540972	1.74456e-33	0.0187303	0.00359009	1.81626e-07	0.578131	20	0.0014363	mtag-SMR_Cells_Cultured_fibroblasts.lite
ENSG00000230534	10	RP11-297A16.2	35386934	rs12774536	10	35345435	A	G	0.17495	0.0166573	0.0027686	1.78229e-09	0.616665	0.066853	2.85703e-20	0.0270119	0.00536024	4.67229e-07	0.0265941	20	0.00369485	mtag-SMR_Cells_Cultured_fibroblasts.lite
ENSG00000122877	10	EGR2	64571756	rs224146	10	64482939	G	A	0.586481	-0.0162489	0.00212363	1.98726e-14	0.168504	0.0299596	1.86181e-08	-0.0964301	0.0212787	5.84939e-06	0.11845	5	0.046257	mtag-SMR_Cells_Cultured_fibroblasts.lite
ENSG00000152804	10	HHEX	94447945	rs2497318	10	94432000	T	C	0.45825	-0.011472	0.00210678	5.17277e-08	-0.550753	0.0442958	1.7189e-35	0.0208297	0.00417604	6.10404e-07	0.384288	20	0.00482707	mtag-SMR_Cells_Cultured_fibroblasts.lite
ENSG00000111725	12	PRKAB1	120105558	rs11064881	12	120146925	A	G	0.0675944	0.0211251	0.00380336	2.78668e-08	1.15547	0.0742918	1.51533e-54	0.0182827	0.00349522	1.68788e-07	0.932629	13	0.00133478	mtag-SMR_Cells_Cultured_fibroblasts.lite
ENSG00000197165	16	SULT1A2	28603264	rs34835	16	28499291	G	A	0.350895	0.0142759	0.00210559	1.20172e-11	0.373101	0.0493697	4.11577e-14	0.0382629	0.00758179	4.49536e-07	0.181712	20	0.00355493	mtag-SMR_Cells_Cultured_fibroblasts.lite
ENSG00000196502	16	SULT1A1	28616903	rs7191548	16	28614734	C	T	0.33499	0.0129884	0.00211651	8.42517e-10	-0.270089	0.0340085	1.99247e-15	-0.0480893	0.00990321	1.19825e-06	0.0455795	20	0.00947579	mtag-SMR_Cells_Cultured_fibroblasts.lite
ENSG00000184110	16	EIF3C	28699879	rs62036614	16	28824685	C	T	0.33002	0.0136724	0.00213839	1.61839e-10	0.367655	0.0437943	4.65723e-17	0.0371881	0.00731109	3.6468e-07	0.0875367	20	0.00288389	mtag-SMR_Cells_Cultured_fibroblasts.lite
ENSG00000259982	16	CDC37P1	28711615	rs62036618	16	28828834	C	A	0.331014	0.0134514	0.00215755	4.52951e-10	0.543717	0.0515636	5.38103e-26	0.0247398	0.00460986	8.01895e-08	0.222446	20	0.000634139	mtag-SMR_Cells_Cultured_fibroblasts.lite
ENSG00000131748	17	STARD3	37793318	rs931992	17	37821435	T	G	0.673956	0.0131223	0.00224057	4.72248e-09	-0.348849	0.036534	1.3145e-21	-0.0376159	0.00753464	5.96333e-07	0.0211828	20	0.0047158	mtag-SMR_Cells_Cultured_fibroblasts.lite
ENSG00000073605	17	GSDMB	38060848	rs12603332	17	38082807	C	T	0.49503	-0.0173361	0.00209483	1.27777e-16	0.116275	0.0190582	1.05378e-09	-0.149095	0.0303609	9.0719e-07	0.0449992	6	0.00717406	mtag-SMR_Cells_Cultured_fibroblasts.lite
ENSG00000167914	17	GSDMA	38119226	rs3907022	17	38134889	C	T	0.457256	-0.0150792	0.00210577	8.01608e-13	0.561408	0.0506837	1.62764e-28	-0.0268596	0.00446644	1.81398e-09	0.0482614	20	1.4345e-05	mtag-SMR_Cells_Cultured_fibroblasts.lite
ENSG00000108344	17	PSMD3	38137050	rs12944882	17	37983492	C	T	0.543738	0.0177624	0.00210646	3.38725e-17	-0.06609	0.0107002	6.55304e-10	-0.268761	0.0539377	6.26675e-07	0.0920928	19	0.00495575	mtag-SMR_Cells_Cultured_fibroblasts.lite
ENSG00000175354	18	PTPN2	12785477	rs12967678	18	12805388	A	G	0.0894632	0.026312	0.00324774	5.42283e-16	-0.22256	0.039021	1.17302e-08	-0.118224	0.0253494	3.10459e-06	0.373721	5	0.0245511	mtag-SMR_Cells_Cultured_fibroblasts.lite
ENSG00000101337	20	TM9SF4	30697309	rs6061186	20	30731740	C	T	0.38171	0.013056	0.002102	5.257e-10	0.185322	0.0249341	1.06587e-13	0.0704503	0.0147816	1.87848e-06	0.507173	20	0.014855	mtag-SMR_Cells_Cultured_fibroblasts.lite
ENSG00000243509	20	TNFRSF6B	62328021	rs6062496	20	62329099	A	G	0.599404	0.0231755	0.00215206	4.82242e-27	-0.238744	0.0316197	4.33613e-14	-0.0970725	0.0157016	6.31689e-10	0.714395	12	4.9954e-06	mtag-SMR_Cells_Cultured_fibroblasts.lite
ENSG00000101246	20	ARFRP1	62329996	rs12481497	20	62385541	A	G	0.154076	-0.0209553	0.0029394	1.01024e-12	-0.152009	0.0238515	1.8519e-10	0.137856	0.0290139	2.02052e-06	0.0393691	10	0.0159782	mtag-SMR_Cells_Cultured_fibroblasts.lite
ENSG00000197114	20	ZGPAT	62338817	rs1151623	20	62368606	C	T	0.804175	0.0223247	0.00257499	4.32873e-18	0.158644	0.0233125	1.00978e-11	0.140722	0.0262882	8.64883e-08	0.0327474	19	0.000683949	mtag-SMR_Cells_Cultured_fibroblasts.lite
ENSG00000134686	1	PHC2	33789224	rs1324481	1	33892964	G	T	0.640159	0.0112746	0.00226437	6.38695e-07	0.71212	0.0887532	1.02689e-15	0.0158324	0.00374226	2.32949e-05	0.952294	9	0.0448659	mtag-SMR_Cells_EBV-transformed_lymphocytes.lite
ENSG00000163131	1	CTSS	150702672	rs6660845	1	150841066	A	G	0.369781	-0.0113021	0.0021912	2.49647e-07	0.495092	0.0646813	1.94317e-14	-0.0228283	0.00533693	1.89064e-05	0.0925977	20	0.0364138	mtag-SMR_Cells_EBV-transformed_lymphocytes.lite
ENSG00000160766	1	GBAP1	155183616	rs2990245	1	155197462	T	C	0.520875	0.0123216	0.00209623	4.1525e-09	-0.61451	0.0784947	4.9303e-15	-0.0200512	0.00426573	2.59489e-06	0.918328	20	0.00499775	mtag-SMR_Cells_EBV-transformed_lymphocytes.lite
ENSG00000138031	2	ADCY3	25042038	rs6545766	2	25077856	T	C	0.370775	0.013396	0.00213008	3.19625e-10	-0.447151	0.0714471	3.88714e-10	-0.0299585	0.00675327	9.15816e-06	0.0727278	20	0.0176386	mtag-SMR_Cells_EBV-transformed_lymphocytes.lite
ENSG00000237651	2	C2orf74	61372243	rs1729673	2	61389799	A	G	0.410537	0.00996362	0.00209965	2.08116e-06	1.13401	0.083708	8.22903e-42	0.00878619	0.00196183	7.51452e-06	0.0159652	20	0.014473	mtag-SMR_Cells_EBV-transformed_lymphocytes.lite
ENSG00000261338	2	RP11-378A13.1	219120042	rs4996257	2	219162836	T	C	0.628231	-0.0138478	0.00218187	2.19894e-10	0.520701	0.0838372	5.2696e-10	-0.0265945	0.00599109	9.0374e-06	0.196714	7	0.017406	mtag-SMR_Cells_EBV-transformed_lymphocytes.lite
ENSG00000135926	2	TMBIM1	219138915	rs4674279	2	219132731	A	G	0.368787	0.0143832	0.00218307	4.44256e-11	-0.495393	0.0600094	1.5157e-16	-0.0290339	0.00563815	2.61131e-07	0.428984	13	0.000502938	mtag-SMR_Cells_EBV-transformed_lymphocytes.lite
ENSG00000225697	3	SLC26A6	48663156	rs34368826	3	48670827	T	G	0.112326	0.0230641	0.00324297	1.14364e-12	0.643964	0.111555	7.80598e-09	0.0358158	0.00799099	7.39413e-06	0.0170662	7	0.0142411	mtag-SMR_Cells_EBV-transformed_lymphocytes.lite
ENSG00000164308	5	ERAP2	96211643	rs2910686	5	96252589	C	T	0.426441	0.0106781	0.00210848	4.09843e-07	1.19125	0.0701724	1.23542e-64	0.00896374	0.00184706	1.21619e-06	0.0176523	20	0.00234238	mtag-SMR_Cells_EBV-transformed_lymphocytes.lite
ENSG00000131435	5	PDLIM4	131593364	rs10463891	5	131597392	G	A	0.605368	0.0138369	0.00210833	5.27563e-11	-0.510617	0.0899715	1.38429e-08	-0.0270983	0.00631245	1.764e-05	0.138469	4	0.0339747	mtag-SMR_Cells_EBV-transformed_lymphocytes.lite
ENSG00000214922	6	HLA-F-AS1	29694378	rs1736921	6	29696209	A	G	0.802187	0.0181106	0.00244902	1.4137e-13	0.730465	0.097875	8.44178e-14	0.0247932	0.0047198	1.49618e-07	0.0126018	3	0.000288164	mtag-SMR_Cells_EBV-transformed_lymphocytes.lite
ENSG00000273340	6	MICE	29709508	rs1736921	6	29696209	A	G	0.802187	0.0181106	0.00244902	1.4137e-13	0.797616	0.125837	2.32016e-10	0.0227059	0.00471803	1.48994e-06	0.0708576	4	0.00286963	mtag-SMR_Cells_EBV-transformed_lymphocytes.lite
ENSG00000235821	6	IFITM4P	29718506	rs2076178	6	29691774	C	A	0.258449	0.0221783	0.00233513	2.14648e-21	1.08759	0.127091	1.15267e-17	0.0203921	0.00320753	2.04966e-10	0.0227953	7	3.94764e-07	mtag-SMR_Cells_EBV-transformed_lymphocytes.lite
ENSG00000230521	6	HCG4P7	29855071	rs112377352	6	29915945	A	G	0.11332	-0.0161562	0.00347301	3.28821e-06	-1.24082	0.11239	2.44216e-28	0.0130206	0.00303729	1.81164e-05	0.359557	6	0.0348922	mtag-SMR_Cells_EBV-transformed_lymphocytes.lite
ENSG00000228078	6	HLA-U	29901878	rs188837807	6	30155864	T	C	0.149105	-0.0201011	0.00257726	6.22028e-15	0.952517	0.168887	1.70073e-08	-0.0211031	0.00461751	4.8716e-06	0.587182	5	0.0093827	mtag-SMR_Cells_EBV-transformed_lymphocytes.lite
ENSG00000166278	6	C2	31865562	rs139558884	6	32604167	C	T	0.0457256	0.0252579	0.00367877	6.60924e-12	1.45769	0.236564	7.18618e-10	0.0173274	0.00377842	4.5207e-06	0.93393	20	0.00870688	mtag-SMR_Cells_EBV-transformed_lymphocytes.lite
ENSG00000196735	6	HLA-DQA1	32595956	rs9272998	6	32611474	A	G	0.262425	-0.0251177	0.00239019	7.8792e-26	-0.96304	0.10219	4.34056e-21	0.0260817	0.00371745	2.28256e-12	0.269831	20	4.39621e-09	mtag-SMR_Cells_EBV-transformed_lymphocytes.lite
ENSG00000179344	6	HLA-DQB1	32627244	rs17843611	6	32620531	C	T	0.411531	-0.0131059	0.00209433	3.90428e-10	-1.00656	0.084258	6.79924e-33	0.0130205	0.00234887	2.96812e-08	0.975196	20	5.71659e-05	mtag-SMR_Cells_EBV-transformed_lymphocytes.lite
ENSG00000223534	6	HLA-DQB1-AS1	32627657	rs9273394	6	32627082	G	A	0.685885	-0.0132004	0.00231762	1.22881e-08	-0.814851	0.0927893	1.60971e-18	0.0161998	0.00339007	1.7652e-06	0.0527083	20	0.00339978	mtag-SMR_Cells_EBV-transformed_lymphocytes.lite
ENSG00000237541	6	HLA-DQA2	32709119	rs9272358	6	32604538	A	G	0.370775	-0.0149937	0.00220351	1.01429e-11	1.14673	0.0891493	7.26745e-38	-0.0130752	0.00217386	1.80177e-09	0.520288	20	3.4702e-06	mtag-SMR_Cells_EBV-transformed_lymphocytes.lite
ENSG00000232629	6	HLA-DQB2	32723875	rs17612625	6	32615702	C	A	0.5666	-0.0118067	0.00210264	1.9638e-08	1.14913	0.088053	6.31811e-39	-0.0102744	0.00199195	2.49632e-07	0.354941	20	0.000480792	mtag-SMR_Cells_EBV-transformed_lymphocytes.lite
ENSG00000255389	6	C6orf3	111921078	rs33980500	6	111913262	T	C	0.0854871	0.0278287	0.00393195	1.46689e-12	-1.0124	0.176406	9.52257e-09	-0.0274879	0.00616641	8.28507e-06	0.0821628	4	0.015957	mtag-SMR_Cells_EBV-transformed_lymphocytes.lite
ENSG00000146535	7	GNA12	2767746	rs1636264	7	2864586	T	G	0.310139	-0.0132352	0.00221953	2.47546e-09	0.919013	0.0921195	1.93528e-23	-0.0144016	0.00281367	3.081e-07	0.292643	20	0.000593401	mtag-SMR_Cells_EBV-transformed_lymphocytes.lite
ENSG00000230534	10	RP11-297A16.2	35386934	rs12775759	10	35400183	T	G	0.361829	0.0163028	0.0021746	6.5328e-14	0.583686	0.103144	1.52286e-08	0.0279308	0.00618394	6.28213e-06	0.103041	9	0.0120994	mtag-SMR_Cells_EBV-transformed_lymphocytes.lite
ENSG00000138311	10	ZNF365	64133951	rs10822047	10	64424284	G	T	0.725646	0.0143575	0.00239931	2.17684e-09	-0.935411	0.130892	8.90549e-13	-0.0153489	0.00334545	4.47519e-06	0.0113635	8	0.00861922	mtag-SMR_Cells_EBV-transformed_lymphocytes.lite
ENSG00000184110	16	EIF3C	28699879	rs62036622	16	28837203	G	T	0.33002	0.0137877	0.00213572	1.07679e-10	0.64343	0.106868	1.73563e-09	0.0214284	0.00486668	1.06719e-05	0.321215	19	0.0205542	mtag-SMR_Cells_EBV-transformed_lymphocytes.lite
ENSG00000259982	16	CDC37P1	28711615	rs865719	16	28379443	G	A	0.340954	0.0133114	0.00213205	4.27924e-10	0.770624	0.0967361	1.63562e-15	0.0172736	0.00351513	8.9204e-07	0.201817	20	0.00171807	mtag-SMR_Cells_EBV-transformed_lymphocytes.lite
ENSG00000073605	17	GSDMB	38060848	rs8067378	17	38051348	G	A	0.514911	0.0186601	0.00210062	6.50066e-19	-0.510052	0.067047	2.79706e-14	-0.0365846	0.00633158	7.55417e-09	0.0161529	11	1.45493e-05	mtag-SMR_Cells_EBV-transformed_lymphocytes.lite
ENSG00000225905	1	RP4-758J18.7	1355625	rs3766165	1	1354594	G	A	0.0924453	0.0203718	0.00315712	1.09915e-10	-0.683628	0.0989171	4.80848e-12	-0.0297995	0.00631818	2.39975e-06	0.236648	10	0.011478	mtag-SMR_Colon_Sigmoid.lite
ENSG00000215915	1	ATAD3C	1385069	rs1240695	1	1378837	C	T	0.208748	0.0142464	0.0023558	1.47224e-09	-0.558633	0.0604617	2.47755e-20	-0.0255023	0.00504006	4.19442e-07	0.0220478	19	0.00200619	mtag-SMR_Colon_Sigmoid.lite
ENSG00000160766	1	GBAP1	155183616	rs2974929	1	155197268	C	T	0.522863	0.0121608	0.0020969	6.65437e-09	-0.401775	0.0377929	2.13858e-26	-0.0302677	0.00594517	3.55908e-07	0.550945	20	0.00170231	mtag-SMR_Colon_Sigmoid.lite
ENSG00000135926	2	TMBIM1	219138915	rs7559416	2	219150211	G	A	0.369781	0.0140087	0.002182	1.36176e-10	-0.264704	0.036344	3.25749e-13	-0.052922	0.0109885	1.46378e-06	0.353131	13	0.00700125	mtag-SMR_Colon_Sigmoid.lite
ENSG00000233006	5	AC034220.3	131646978	rs441969	5	131702120	A	G	0.593439	0.0149828	0.00210945	1.22347e-12	0.351803	0.0479755	2.25103e-13	0.0425886	0.00834771	3.36383e-07	0.0110227	7	0.00160892	mtag-SMR_Colon_Sigmoid.lite
ENSG00000197375	5	SLC22A5	131705444	rs6860806	5	131640536	G	A	0.528827	0.01736	0.00209542	1.18378e-16	-0.266209	0.0476655	2.33786e-08	-0.0652118	0.0140818	3.63997e-06	0.0994245	9	0.01741	mtag-SMR_Colon_Sigmoid.lite
ENSG00000197536	5	C5orf56	131746328	rs7701588	5	131819970	C	T	0.342942	-0.0180843	0.00223023	5.11597e-16	-0.393856	0.0461336	1.37397e-17	0.045916	0.00780963	4.11749e-09	0.0406152	5	1.9694e-05	mtag-SMR_Colon_Sigmoid.lite
ENSG00000169220	5	RGS14	176784838	rs10051765	5	176799992	C	T	0.33996	0.0113941	0.00216378	1.39556e-07	-0.400161	0.0416975	8.2492e-22	-0.0284739	0.00616782	3.90228e-06	0.763359	16	0.0186646	mtag-SMR_Colon_Sigmoid.lite
ENSG00000230521	6	HCG4P7	29855071	rs115644852	6	29923184	T	C	0.110338	-0.0167864	0.00351665	1.81138e-06	-1.19421	0.0916222	7.83168e-39	0.0140565	0.00313601	7.38515e-06	0.220987	10	0.0353232	mtag-SMR_Colon_Sigmoid.lite
ENSG00000229391	6	HLA-DRB6	32520490	rs28366298	6	32560859	C	A	0.309145	-0.0263718	0.00236187	6.00398e-29	1.17115	0.074713	2.2313e-55	-0.0225179	0.00247602	9.5136e-20	0.432672	20	4.55035e-16	mtag-SMR_Colon_Sigmoid.lite
ENSG00000179344	6	HLA-DQB1	32627244	rs9273404	6	32627160	G	A	0.460239	-0.0130554	0.00209507	4.61971e-10	-0.956844	0.0543515	2.2658e-69	0.0136443	0.00232268	4.24492e-09	0.279363	20	2.03034e-05	mtag-SMR_Colon_Sigmoid.lite
ENSG00000223534	6	HLA-DQB1-AS1	32627657	rs9273394	6	32627082	G	A	0.685885	-0.0132004	0.00231762	1.22881e-08	-0.517667	0.0610111	2.16082e-17	0.0254998	0.00539222	2.2563e-06	0.251425	20	0.0107919	mtag-SMR_Colon_Sigmoid.lite
ENSG00000232629	6	HLA-DQB2	32723875	rs9274573	6	32635205	T	C	0.531809	-0.0108261	0.00210446	2.68413e-07	1.03513	0.0617441	4.41278e-63	-0.0104587	0.0021266	8.74143e-07	0.0721452	20	0.00418103	mtag-SMR_Colon_Sigmoid.lite
ENSG00000128604	7	IRF5	128577666	rs3823536	7	128579666	A	G	0.473161	0.0124871	0.00210524	3.0024e-09	0.313794	0.0361822	4.22371e-18	0.0397941	0.00812801	9.78477e-07	0.258161	20	0.00468006	mtag-SMR_Colon_Sigmoid.lite
ENSG00000197165	16	SULT1A2	28603264	rs62034319	16	28532188	G	T	0.353877	0.0143182	0.00210515	1.03524e-11	0.444331	0.0549759	6.35632e-16	0.0322242	0.00619217	1.95022e-07	0.023641	20	0.000932788	mtag-SMR_Colon_Sigmoid.lite
ENSG00000251417	16	RP11-1348G14.4	28814097	rs7206214	16	28919341	G	A	0.698807	-0.0127206	0.00217271	4.7777e-09	0.446086	0.0586064	2.70808e-14	-0.0285161	0.00614479	3.47239e-06	0.0610958	20	0.0166084	mtag-SMR_Colon_Sigmoid.lite
ENSG00000178952	16	TUFM	28853732	rs7187776	16	28857645	G	A	0.341948	0.0145958	0.00212496	6.47626e-12	0.344572	0.0312474	2.8246e-28	0.0423593	0.00726547	5.53559e-09	0.125434	20	2.64768e-05	mtag-SMR_Colon_Sigmoid.lite
ENSG00000167914	17	GSDMA	38119226	rs3859191	17	38128714	A	G	0.459245	-0.0152303	0.00210404	4.53357e-13	-0.698771	0.0620667	2.10564e-29	0.0217958	0.00357972	1.13838e-09	0.0674078	20	5.44488e-06	mtag-SMR_Colon_Sigmoid.lite
ENSG00000260302	18	RP11-973H7.1	12774650	rs2542149	18	12779018	A	G	0.860835	-0.0242113	0.00290062	7.00551e-17	-0.909665	0.0967657	5.42051e-21	0.0266157	0.00426422	4.33055e-10	0.170061	16	2.0713e-06	mtag-SMR_Colon_Sigmoid.lite
ENSG00000258366	20	RTEL1	62289163	rs2777941	20	62319604	C	A	0.797217	0.0236251	0.00258275	5.84002e-20	0.344211	0.0496659	4.1926e-12	0.0686355	0.0124249	3.31289e-08	0.179075	20	0.000158456	mtag-SMR_Colon_Sigmoid.lite
ENSG00000161180	22	CCDC116	21987005	rs4820091	22	21940189	G	T	0.182903	0.0180513	0.00235038	1.58863e-14	-0.669592	0.0679862	6.92665e-23	-0.0269587	0.00445125	1.3917e-09	0.0770098	11	6.65652e-06	mtag-SMR_Colon_Sigmoid.lite
ENSG00000160766	1	GBAP1	155183616	rs914615	1	155175892	A	G	0.455268	-0.0120048	0.00210207	1.12346e-08	0.418278	0.0363292	1.12754e-30	-0.0287006	0.0056098	3.11837e-07	0.467025	20	0.00166833	mtag-SMR_Colon_Transverse.lite
ENSG00000164308	5	ERAP2	96211643	rs2927608	5	96252432	A	G	0.426441	0.0105941	0.00210858	5.05325e-07	1.05283	0.042647	1.47297e-134	0.0100625	0.00204383	8.50743e-07	0.0298166	20	0.00455147	mtag-SMR_Colon_Transverse.lite
ENSG00000197536	5	C5orf56	131746328	rs13170412	5	131823519	G	A	0.341948	-0.0178505	0.0022393	1.56767e-15	-0.280679	0.0364714	1.40538e-14	0.0635977	0.0114866	3.08263e-08	0.0571284	9	0.000164921	mtag-SMR_Colon_Transverse.lite
ENSG00000230521	6	HCG4P7	29855071	rs144269407	6	29908155	A	G	0.111332	-0.0169699	0.00350398	1.27878e-06	-1.20441	0.0871516	1.93837e-43	0.0140898	0.00308277	4.8657e-06	0.374943	9	0.0260315	mtag-SMR_Colon_Transverse.lite
ENSG00000229391	6	HLA-DRB6	32520490	rs28366319	6	32561495	A	G	0.300199	-0.0263261	0.00234957	3.86915e-29	0.960236	0.0615355	6.77566e-55	-0.0274163	0.00301231	8.91567e-20	0.829763	20	4.76988e-16	mtag-SMR_Colon_Transverse.lite
ENSG00000179344	6	HLA-DQB1	32627244	rs17843565	6	32614847	G	A	0.385686	-0.0139813	0.0020942	2.4521e-11	-0.785279	0.0444467	7.4134e-70	0.0178042	0.00285086	4.23238e-10	0.218803	20	2.26432e-06	mtag-SMR_Colon_Transverse.lite
ENSG00000232629	6	HLA-DQB2	32723875	rs9274573	6	32635205	T	C	0.531809	-0.0108261	0.00210446	2.68413e-07	0.96071	0.0505158	1.21022e-80	-0.0112689	0.00226925	6.83819e-07	0.062692	20	0.00365843	mtag-SMR_Colon_Transverse.lite
ENSG00000255389	6	C6orf3	111921078	rs9481169	6	111929862	T	G	0.105368	0.0261397	0.00374026	2.7739e-12	-0.694485	0.0574902	1.34626e-33	-0.0376389	0.00622202	1.45466e-09	0.0108905	19	7.78241e-06	mtag-SMR_Colon_Transverse.lite
ENSG00000146535	7	GNA12	2767746	rs798518	7	2777825	G	A	0.302187	-0.0143744	0.00223005	1.15019e-10	0.171409	0.0241999	1.41034e-12	-0.0838603	0.0175909	1.86755e-06	0.202526	20	0.00999139	mtag-SMR_Colon_Transverse.lite
ENSG00000128604	7	IRF5	128577666	rs3757387	7	128576086	C	T	0.454274	0.0122186	0.00211143	7.17082e-09	0.383259	0.0309118	2.66333e-35	0.0318807	0.00607968	1.57286e-07	0.432444	20	0.000841482	mtag-SMR_Colon_Transverse.lite
ENSG00000259982	16	CDC37P1	28711615	rs12446550	16	28543381	A	G	0.353877	0.0145655	0.00210506	4.53981e-12	0.808568	0.0630881	1.32561e-37	0.0180139	0.00295862	1.13883e-09	0.104774	20	6.09274e-06	mtag-SMR_Colon_Transverse.lite
ENSG00000251417	16	RP11-1348G14.4	28814097	rs7498555	16	28893571	C	T	0.328032	0.0140819	0.00213884	4.58289e-11	-0.516628	0.0637207	5.15874e-16	-0.0272573	0.00533311	3.20517e-07	0.171869	20	0.00171476	mtag-SMR_Colon_Transverse.lite
ENSG00000178952	16	TUFM	28853732	rs7187776	16	28857645	G	A	0.341948	0.0145958	0.00212496	6.47626e-12	0.156492	0.0195269	1.10867e-15	0.0932688	0.0178836	1.83494e-07	0.208429	20	0.000981695	mtag-SMR_Colon_Transverse.lite
ENSG00000073605	17	GSDMB	38060848	rs8069176	17	38057197	A	G	0.467197	0.0212693	0.00209453	3.15756e-24	-0.197804	0.021902	1.69597e-19	-0.107527	0.0159336	1.49407e-11	0.170269	19	7.99325e-08	mtag-SMR_Colon_Transverse.lite
ENSG00000167914	17	GSDMA	38119226	rs3859191	17	38128714	A	G	0.459245	-0.0152303	0.00210404	4.53357e-13	-0.808731	0.0554035	2.92948e-48	0.0188323	0.00290398	8.87215e-11	0.0252617	20	4.7466e-07	mtag-SMR_Colon_Transverse.lite
ENSG00000260302	18	RP11-973H7.1	12774650	rs2542149	18	12779018	A	G	0.860835	-0.0242113	0.00290062	7.00551e-17	-0.862288	0.0900843	1.0485e-21	0.028078	0.0044632	3.15413e-10	0.539052	15	1.68746e-06	mtag-SMR_Colon_Transverse.lite
ENSG00000161180	22	CCDC116	21987005	rs7445	22	21977047	T	C	0.193837	0.0179156	0.0023461	2.23544e-14	-0.342569	0.0617537	2.90041e-08	-0.0522977	0.0116525	7.18587e-06	0.829578	4	0.0384444	mtag-SMR_Colon_Transverse.lite
ENSG00000160766	1	GBAP1	155183616	rs2974929	1	155197268	C	T	0.522863	0.0121608	0.0020969	6.65437e-09	-0.418014	0.0344032	5.70687e-34	-0.0290919	0.00555845	1.66052e-07	0.31876	20	0.000842049	mtag-SMR_Esophagus_Gastroesophageal_Junction.lite
ENSG00000116852	1	KIF21B	200938520	rs6701469	1	200998819	C	T	0.455268	-0.016831	0.00210463	1.27342e-15	-0.328622	0.0588048	2.29237e-08	0.051217	0.0111809	4.63312e-06	0.023551	10	0.0234946	mtag-SMR_Esophagus_Gastroesophageal_Junction.lite
ENSG00000197375	5	SLC22A5	131705444	rs6860806	5	131640536	G	A	0.528827	0.01736	0.00209542	1.18378e-16	-0.31233	0.0490672	1.94836e-10	-0.0555822	0.0110117	4.47522e-07	0.0146172	20	0.00226939	mtag-SMR_Esophagus_Gastroesophageal_Junction.lite
ENSG00000145908	5	ZNF300	150273954	rs12653039	5	150252631	A	G	0.105368	0.0288445	0.00371679	8.45255e-15	0.469611	0.0764216	7.99617e-10	0.0614222	0.0127495	1.45292e-06	0.232788	5	0.00736776	mtag-SMR_Esophagus_Gastroesophageal_Junction.lite
ENSG00000169220	5	RGS14	176784838	rs10051765	5	176799992	C	T	0.33996	0.0113941	0.00216378	1.39556e-07	-0.53419	0.0450842	2.18487e-32	-0.0213297	0.00443259	1.49414e-06	0.688491	20	0.00757676	mtag-SMR_Esophagus_Gastroesophageal_Junction.lite
ENSG00000272236	6	XXbac-BPG170G13.32	29719742	rs17369215	6	29647715	T	C	0.243539	0.0236549	0.00235526	9.81881e-24	0.48076	0.0816315	3.87622e-09	0.0492031	0.00968497	3.76729e-07	0.230625	4	0.00191039	mtag-SMR_Esophagus_Gastroesophageal_Junction.lite
ENSG00000230521	6	HCG4P7	29855071	rs115644852	6	29923184	T	C	0.110338	-0.0167864	0.00351665	1.81138e-06	-1.31369	0.0902292	5.08399e-48	0.012778	0.00281712	5.73727e-06	0.591927	11	0.0290937	mtag-SMR_Esophagus_Gastroesophageal_Junction.lite
ENSG00000204344	6	STK19	31938868	rs17201431	6	31916013	C	T	0.028827	0.038814	0.00605975	1.50161e-10	-0.939127	0.144686	8.53802e-11	-0.0413299	0.0090653	5.13664e-06	0.0154006	6	0.0260479	mtag-SMR_Esophagus_Gastroesophageal_Junction.lite
ENSG00000229391	6	HLA-DRB6	32520490	rs9271520	6	32589771	G	A	0.292247	-0.0271162	0.00235362	1.03356e-30	1.12593	0.0635301	2.79694e-70	-0.0240834	0.00249325	4.48321e-22	0.235537	20	2.27344e-18	mtag-SMR_Esophagus_Gastroesophageal_Junction.lite
ENSG00000179344	6	HLA-DQB1	32627244	rs9274536	6	32634634	T	C	0.535785	-0.0115405	0.00210086	3.94673e-08	-1.04313	0.0538194	1.09448e-83	0.0110633	0.00209332	1.25667e-07	0.274519	20	0.000637256	mtag-SMR_Esophagus_Gastroesophageal_Junction.lite
ENSG00000223534	6	HLA-DQB1-AS1	32627657	rs9273394	6	32627082	G	A	0.685885	-0.0132004	0.00231762	1.22881e-08	-0.610736	0.051032	5.24562e-33	0.0216139	0.00420264	2.70467e-07	0.0454452	20	0.00137154	mtag-SMR_Esophagus_Gastroesophageal_Junction.lite
ENSG00000232629	6	HLA-DQB2	32723875	rs9274660	6	32636434	G	A	0.595427	-0.0113674	0.00210632	6.78456e-08	1.03227	0.0645632	1.53658e-57	-0.011012	0.00215358	3.16498e-07	0.81096	20	0.00160496	mtag-SMR_Esophagus_Gastroesophageal_Junction.lite
ENSG00000146535	7	GNA12	2767746	rs798495	7	2797267	C	T	0.296223	-0.0133683	0.00222086	1.75039e-09	0.468301	0.0447908	1.38578e-25	-0.0285464	0.00547219	1.82208e-07	0.472438	20	0.000923976	mtag-SMR_Esophagus_Gastroesophageal_Junction.lite
ENSG00000128604	7	IRF5	128577666	rs3823536	7	128579666	A	G	0.473161	0.0124871	0.00210524	3.0024e-09	0.234319	0.0337028	3.5886e-12	0.0532912	0.0118099	6.40934e-06	0.637556	12	0.0325017	mtag-SMR_Esophagus_Gastroesophageal_Junction.lite
ENSG00000166501	16	PRKCB	23847322	rs3826260	16	23877229	T	C	0.204771	-0.0142858	0.00264615	6.71171e-08	0.534648	0.0517767	5.37358e-25	-0.02672	0.00558495	1.71592e-06	0.0279449	20	0.00870144	mtag-SMR_Esophagus_Gastroesophageal_Junction.lite
ENSG00000196502	16	SULT1A1	28616903	rs231977	16	28542172	C	T	0.476143	0.0125093	0.00210568	2.83771e-09	-0.372541	0.0527492	1.63538e-12	-0.0335782	0.00738595	5.46152e-06	0.169745	18	0.0276953	mtag-SMR_Esophagus_Gastroesophageal_Junction.lite
ENSG00000196993	16	NPIPB9	28763108	rs62036618	16	28828834	C	A	0.331014	0.0134514	0.00215755	4.52951e-10	-0.628743	0.0807883	7.10508e-15	-0.0213942	0.00439684	1.13994e-06	0.134558	20	0.00578063	mtag-SMR_Esophagus_Gastroesophageal_Junction.lite
ENSG00000251417	16	RP11-1348G14.4	28814097	rs7498555	16	28893571	C	T	0.328032	0.0140819	0.00213884	4.58289e-11	-0.535109	0.0682305	4.41092e-15	-0.026316	0.00521876	4.59327e-07	0.187866	20	0.00232925	mtag-SMR_Esophagus_Gastroesophageal_Junction.lite
ENSG00000178952	16	TUFM	28853732	rs8049439	16	28837515	C	T	0.343936	0.0145231	0.00212481	8.19989e-12	0.377818	0.0351205	5.44787e-27	0.0384394	0.00666302	7.97121e-09	0.0643128	20	4.0422e-05	mtag-SMR_Esophagus_Gastroesophageal_Junction.lite
ENSG00000167914	17	GSDMA	38119226	rs60134943	17	38133792	T	G	0.457256	-0.0151112	0.00210582	7.1821e-13	-0.791074	0.0628991	2.83049e-36	0.0191021	0.00306479	4.58282e-10	0.0616447	20	2.32395e-06	mtag-SMR_Esophagus_Gastroesophageal_Junction.lite
ENSG00000260302	18	RP11-973H7.1	12774650	rs34920518	18	12783086	G	A	0.140159	0.0238057	0.00287863	1.34203e-16	0.911765	0.0936861	2.19947e-22	0.0261094	0.00414312	2.94058e-10	0.491682	18	1.49117e-06	mtag-SMR_Esophagus_Gastroesophageal_Junction.lite
ENSG00000258366	20	RTEL1	62289163	rs2777941	20	62319604	C	A	0.797217	0.0236251	0.00258275	5.84002e-20	0.35217	0.0411085	1.0637e-17	0.0670843	0.0107287	4.03171e-10	0.0402646	20	2.04448e-06	mtag-SMR_Esophagus_Gastroesophageal_Junction.lite
ENSG00000162576	1	MXRA8	1288069	rs307380	1	1287127	A	G	0.922465	-0.0194627	0.00337458	8.04783e-09	0.486862	0.0487125	1.60933e-23	-0.0399758	0.00800254	5.87152e-07	0.0626055	20	0.00431381	mtag-SMR_Esophagus_Mucosa.lite
ENSG00000272455	1	RP4-758J18.13	1344476	rs28418680	1	1343666	A	G	0.0914513	0.0203216	0.0031507	1.11952e-10	-0.461381	0.056072	1.89794e-16	-0.0440451	0.00867676	3.85017e-07	0.0600533	16	0.00282872	mtag-SMR_Esophagus_Mucosa.lite
ENSG00000235098	1	ANKRD65	1353800	rs4970449	1	1353632	G	A	0.0934394	0.0201585	0.00314433	1.44496e-10	-0.379248	0.0386168	9.16147e-23	-0.053154	0.00990121	7.94241e-08	0.129267	20	0.000583529	mtag-SMR_Esophagus_Mucosa.lite
ENSG00000179403	1	VWA1	1370241	rs1240701	1	1368754	C	T	0.234592	0.013762	0.00228974	1.85213e-09	0.277017	0.0305176	1.11301e-19	0.0496791	0.00991335	5.40532e-07	0.120275	20	0.00397129	mtag-SMR_Esophagus_Mucosa.lite
ENSG00000215915	1	ATAD3C	1385069	rs1240695	1	1378837	C	T	0.208748	0.0142464	0.0023558	1.47224e-09	-0.502122	0.0532777	4.31641e-21	-0.0283724	0.00557448	3.58631e-07	0.180067	20	0.00263486	mtag-SMR_Esophagus_Mucosa.lite
ENSG00000116288	1	PARK7	8014351	rs35675666	1	8021973	T	G	0.16004	-0.0187365	0.0025033	7.16866e-14	0.132445	0.0189098	2.48676e-12	-0.141467	0.027662	3.15227e-07	0.0220769	18	0.00231597	mtag-SMR_Esophagus_Mucosa.lite
ENSG00000143457	1	GOLPH3L	150618701	rs7521898	1	150707596	A	G	0.407555	-0.0108502	0.00213921	3.93549e-07	0.258591	0.0227027	4.6741e-30	-0.0419588	0.00905566	3.59649e-06	0.274003	20	0.0264234	mtag-SMR_Esophagus_Mucosa.lite
ENSG00000143452	1	HORMAD1	150670536	rs7521898	1	150707596	A	G	0.407555	-0.0108502	0.00213921	3.93549e-07	1.16242	0.0465	6.38088e-138	-0.00933412	0.0018778	6.6688e-07	0.210412	20	0.00489957	mtag-SMR_Esophagus_Mucosa.lite
ENSG00000163131	1	CTSS	150702672	rs3768018	1	150723747	C	T	0.390656	-0.0106785	0.00217831	9.47719e-07	0.296199	0.0244334	8.0054e-34	-0.0360518	0.00793276	5.50198e-06	0.0271288	20	0.0404231	mtag-SMR_Esophagus_Mucosa.lite
ENSG00000185499	1	MUC1	155158300	rs423144	1	155169355	T	G	0.415507	0.010928	0.00209789	1.89782e-07	0.248485	0.0249785	2.5742e-23	0.0439787	0.00953013	3.93664e-06	0.0749888	20	0.0289225	mtag-SMR_Esophagus_Mucosa.lite
ENSG00000160766	1	GBAP1	155183616	rs2974929	1	155197268	C	T	0.522863	0.0121608	0.0020969	6.65437e-09	-0.478181	0.0337109	1.13874e-45	-0.0254314	0.00473751	7.95737e-08	0.127304	20	0.000584628	mtag-SMR_Esophagus_Mucosa.lite
ENSG00000236675	1	MTX1P1	155200766	rs2990245	1	155197462	T	C	0.520875	0.0123216	0.00209623	4.1525e-09	-0.44391	0.0538422	1.65645e-16	-0.0277571	0.00579945	1.70007e-06	0.839116	20	0.0124905	mtag-SMR_Esophagus_Mucosa.lite
ENSG00000177628	1	GBA	155204243	rs3768566	1	155201064	T	C	0.33499	0.011828	0.00228753	2.33299e-07	-0.547623	0.0305026	4.52136e-72	-0.0215988	0.004347	6.74128e-07	0.182225	20	0.00495282	mtag-SMR_Esophagus_Mucosa.lite
ENSG00000270210	2	RP11-373D23.3	28648812	rs7589485	2	28645120	A	C	0.539761	0.0122017	0.00210113	6.35216e-09	0.346485	0.0319205	1.89562e-27	0.0352157	0.00687745	3.04781e-07	0.857416	20	0.00223923	mtag-SMR_Esophagus_Mucosa.lite
ENSG00000115464	2	USP34	61414598	rs68180594	2	61269922	A	G	0.236581	0.0179282	0.00240614	9.26123e-14	-0.0964669	0.0164547	4.5573e-09	-0.185848	0.040337	4.07753e-06	0.0355306	10	0.0299576	mtag-SMR_Esophagus_Mucosa.lite
ENSG00000135926	2	TMBIM1	219138915	rs7559416	2	219150211	G	A	0.369781	0.0140087	0.002182	1.36176e-10	-0.116227	0.0163187	1.06121e-12	-0.120529	0.025275	1.85424e-06	0.298374	10	0.0136231	mtag-SMR_Esophagus_Mucosa.lite
ENSG00000085978	2	ATG16L1	234118697	rs3816234	2	234185999	A	G	0.542744	0.0174282	0.00209468	8.78189e-17	0.491353	0.0435939	1.82196e-29	0.0354698	0.0052988	2.17265e-11	0.137047	20	1.59625e-07	mtag-SMR_Esophagus_Mucosa.lite
ENSG00000112977	5	DAP	10679342	rs1531842	5	10675766	T	G	0.32505	0.011725	0.00234637	5.81996e-07	-0.397155	0.0378517	9.36273e-26	-0.0295226	0.00654376	6.4352e-06	0.222343	20	0.0472794	mtag-SMR_Esophagus_Mucosa.lite
ENSG00000164308	5	ERAP2	96211643	rs2910686	5	96252589	C	T	0.426441	0.0106781	0.00210848	4.09843e-07	1.15306	0.0198993	0	0.00926062	0.00183557	4.53293e-07	0.0330661	20	0.00333035	mtag-SMR_Esophagus_Mucosa.lite
ENSG00000169220	5	RGS14	176784838	rs10051765	5	176799992	C	T	0.33996	0.0113941	0.00216378	1.39556e-07	-0.322871	0.0251125	7.85938e-38	-0.03529	0.00724202	1.09941e-06	0.876086	20	0.00807735	mtag-SMR_Esophagus_Mucosa.lite
ENSG00000230521	6	HCG4P7	29855071	rs115644852	6	29923184	T	C	0.110338	-0.0167864	0.00351665	1.81138e-06	-0.997047	0.0688904	1.79617e-47	0.0168361	0.00371395	5.80942e-06	0.291826	14	0.0426818	mtag-SMR_Esophagus_Mucosa.lite
ENSG00000229391	6	HLA-DRB6	32520490	rs28366270	6	32559934	G	A	0.32505	-0.0263339	0.00233155	1.39523e-29	0.88621	0.0514527	1.76065e-66	-0.0297152	0.00314614	3.55495e-21	0.0143406	20	2.61182e-17	mtag-SMR_Esophagus_Mucosa.lite
ENSG00000196126	6	HLA-DRB1	32546546	rs9271549	6	32590248	C	T	0.304175	-0.0271399	0.00234083	4.41383e-31	-0.338561	0.0326302	3.19898e-25	0.0801624	0.010368	1.06096e-14	0.0100613	20	7.79491e-11	mtag-SMR_Esophagus_Mucosa.lite
ENSG00000196735	6	HLA-DQA1	32595956	rs17843604	6	32620283	T	C	0.533797	-0.0211497	0.00210042	7.55373e-24	-0.484892	0.0357874	8.00719e-42	0.0436173	0.00539693	6.37842e-16	0.107153	20	4.68622e-12	mtag-SMR_Esophagus_Mucosa.lite
ENSG00000179344	6	HLA-DQB1	32627244	rs9274564	6	32635048	A	G	0.508946	-0.011145	0.00210185	1.14245e-07	-0.891689	0.0406777	1.64478e-106	0.0124988	0.00242514	2.55212e-07	0.143764	20	0.00187504	mtag-SMR_Esophagus_Mucosa.lite
ENSG00000232629	6	HLA-DQB2	32723875	rs9273156	6	32613050	A	G	0.452286	-0.0126501	0.00209527	1.56564e-09	0.338074	0.0404749	6.67318e-17	-0.0374181	0.00764717	9.9281e-07	0.949888	20	0.00729418	mtag-SMR_Esophagus_Mucosa.lite
ENSG00000159904	7	ZNF890P	5160870	rs308080	7	5888663	A	G	0.441352	-0.0104256	0.0021023	7.08057e-07	0.684759	0.0569317	2.54051e-33	-0.0152252	0.00332085	4.54574e-06	0.0283689	20	0.0333976	mtag-SMR_Esophagus_Mucosa.lite
ENSG00000128604	7	IRF5	128577666	rs4731532	7	128572766	A	G	0.505964	0.0114859	0.00209403	4.1328e-08	0.422399	0.030686	4.12687e-43	0.0271921	0.00533655	3.47921e-07	0.333436	20	0.00255617	mtag-SMR_Esophagus_Mucosa.lite
ENSG00000196968	10	FUT11	75532049	rs11000767	10	75516626	T	G	0.615308	0.0101325	0.00209531	1.32614e-06	0.486151	0.033106	8.07949e-49	0.0208423	0.00453768	4.36595e-06	0.0107335	20	0.0320766	mtag-SMR_Esophagus_Mucosa.lite
ENSG00000149485	11	FADS1	61567099	rs28456	11	61589481	G	A	0.310139	0.0128933	0.00219739	4.42263e-09	-0.457743	0.0365771	6.2216e-36	-0.0281672	0.00530195	1.0807e-07	0.0145344	20	0.000793988	mtag-SMR_Esophagus_Mucosa.lite
ENSG00000111725	12	PRKAB1	120105558	rs11064881	12	120146925	A	G	0.0675944	0.0211251	0.00380336	2.78668e-08	0.799401	0.0577857	1.59194e-43	0.0264262	0.00512693	2.54448e-07	0.96923	20	0.00186943	mtag-SMR_Esophagus_Mucosa.lite
ENSG00000184110	16	EIF3C	28699879	rs8046545	16	28915217	A	G	0.699801	-0.0128057	0.00217159	3.7036e-09	-0.261271	0.0367139	1.10775e-12	0.049013	0.0107944	5.60925e-06	0.0267327	17	0.0412111	mtag-SMR_Esophagus_Mucosa.lite
ENSG00000178952	16	TUFM	28853732	rs8049439	16	28837515	C	T	0.343936	0.0145231	0.00212481	8.19989e-12	0.201669	0.0200779	9.73037e-24	0.0720145	0.0127442	1.59723e-08	0.0429072	20	0.000117348	mtag-SMR_Esophagus_Mucosa.lite
ENSG00000172057	17	ORMDL3	38077294	rs12603332	17	38082807	C	T	0.49503	-0.0173361	0.00209483	1.27777e-16	0.17721	0.0255576	4.09854e-12	-0.0978279	0.0184066	1.06762e-07	0.0118798	13	0.000784379	mtag-SMR_Esophagus_Mucosa.lite
ENSG00000260302	18	RP11-973H7.1	12774650	rs888270	18	12774894	A	G	0.139165	0.0240791	0.00290604	1.17246e-16	0.671525	0.0816061	1.89006e-16	0.0358573	0.00614127	5.25987e-09	0.230304	17	3.86443e-05	mtag-SMR_Esophagus_Mucosa.lite
ENSG00000176920	19	FUT2	49199228	rs601338	19	49206674	A	G	0.441352	0.00979557	0.00212156	3.89045e-06	-0.725659	0.0166296	0	-0.0134989	0.00293995	4.40031e-06	0.0510843	20	0.032329	mtag-SMR_Esophagus_Mucosa.lite
ENSG00000258366	20	RTEL1	62289163	rs111340639	20	62304892	G	A	0.513917	0.0171146	0.00210396	4.13745e-16	0.151387	0.0254528	2.71857e-09	0.113052	0.0235465	1.57699e-06	0.0136603	4	0.0115862	mtag-SMR_Esophagus_Mucosa.lite
ENSG00000185651	22	UBE2L3	21903736	rs878825	22	21982249	C	T	0.193837	0.0176775	0.0023461	4.88892e-14	0.183988	0.0285437	1.14973e-10	0.0960798	0.0196158	9.67745e-07	0.28521	4	0.00711002	mtag-SMR_Esophagus_Mucosa.lite
ENSG00000100330	22	MTMR3	30279144	rs1894474	22	30238074	G	A	0.452286	-0.0112267	0.00212121	1.20595e-07	0.24396	0.0263599	2.14286e-20	-0.0460186	0.0100163	4.3401e-06	0.151542	20	0.0318868	mtag-SMR_Esophagus_Mucosa.lite
ENSG00000225905	1	RP4-758J18.7	1355625	rs4970449	1	1353632	G	A	0.0934394	0.0201585	0.00314433	1.44496e-10	-0.574503	0.0677784	2.32684e-17	-0.0350886	0.00686236	3.16743e-07	0.112691	20	0.0022682	mtag-SMR_Esophagus_Muscularis.lite
ENSG00000160766	1	GBAP1	155183616	rs2974929	1	155197268	C	T	0.522863	0.0121608	0.0020969	6.65437e-09	-0.371755	0.0283349	2.52813e-39	-0.0327119	0.00616702	1.1309e-07	0.256685	20	0.000809839	mtag-SMR_Esophagus_Muscularis.lite
ENSG00000135926	2	TMBIM1	219138915	rs11888052	2	219176895	A	C	0.628231	-0.0138134	0.00218173	2.42951e-10	0.211178	0.0235168	2.71077e-19	-0.0654112	0.012641	2.28474e-07	0.143006	16	0.0016361	mtag-SMR_Esophagus_Muscularis.lite
ENSG00000225697	3	SLC26A6	48663156	rs2310996	3	48671834	C	T	0.12326	0.0223114	0.00319222	2.7623e-12	0.207663	0.0320188	8.83495e-11	0.107441	0.0225994	1.99289e-06	0.082684	6	0.0142711	mtag-SMR_Esophagus_Muscularis.lite
ENSG00000182179	3	UBA7	49842640	rs9853458	3	49783211	C	A	0.525845	0.0182632	0.00212526	8.44179e-18	0.104635	0.0181205	7.72281e-09	0.174542	0.0364171	1.64422e-06	0.0630675	17	0.0117742	mtag-SMR_Esophagus_Muscularis.lite
ENSG00000112977	5	DAP	10679342	rs10076424	5	10675492	T	C	0.322068	0.0116078	0.00234531	7.44546e-07	-0.404433	0.0344601	8.30861e-32	-0.0287014	0.00629357	5.10489e-06	0.0757531	20	0.0365561	mtag-SMR_Esophagus_Muscularis.lite
ENSG00000164308	5	ERAP2	96211643	rs2910686	5	96252589	C	T	0.426441	0.0106781	0.00210848	4.09843e-07	1.10758	0.0204814	0	0.00964089	0.00191202	4.60052e-07	0.0227088	20	0.00329443	mtag-SMR_Esophagus_Muscularis.lite
ENSG00000169220	5	RGS14	176784838	rs10051765	5	176799992	C	T	0.33996	0.0113941	0.00216378	1.39556e-07	-0.463224	0.0305754	7.55353e-52	-0.0245974	0.00494525	6.56027e-07	0.91961	20	0.00469781	mtag-SMR_Esophagus_Muscularis.lite
ENSG00000230521	6	HCG4P7	29855071	rs144269407	6	29908155	A	G	0.111332	-0.0169699	0.00350398	1.27878e-06	-1.22212	0.0779222	1.95095e-55	0.0138856	0.00300072	3.70232e-06	0.773933	13	0.0265123	mtag-SMR_Esophagus_Muscularis.lite
ENSG00000228962	6	HCG23	32358287	rs112112734	6	32453853	C	T	0.436382	-0.0197833	0.00213155	1.67626e-20	0.300591	0.0505551	2.75099e-09	-0.0658147	0.0131457	5.54149e-07	0.0215607	20	0.00396826	mtag-SMR_Esophagus_Muscularis.lite
ENSG00000229391	6	HLA-DRB6	32520490	rs28366316	6	32561246	C	T	0.300199	-0.0259016	0.00235498	3.87932e-28	1.14792	0.0539027	1.23263e-100	-0.022564	0.00230897	1.4806e-22	0.406604	20	1.06025e-18	mtag-SMR_Esophagus_Muscularis.lite
ENSG00000179344	6	HLA-DQB1	32627244	rs9274564	6	32635048	A	G	0.508946	-0.011145	0.00210185	1.14245e-07	-1.03419	0.0466037	4.181e-109	0.0107765	0.00208958	2.50551e-07	0.146129	20	0.0017942	mtag-SMR_Esophagus_Muscularis.lite
ENSG00000223534	6	HLA-DQB1-AS1	32627657	rs9273394	6	32627082	G	A	0.685885	-0.0132004	0.00231762	1.22881e-08	-0.49415	0.0434427	5.58572e-30	0.0267133	0.00524523	3.52658e-07	0.0441629	20	0.00252539	mtag-SMR_Esophagus_Muscularis.lite
ENSG00000232629	6	HLA-DQB2	32723875	rs17612625	6	32615702	C	A	0.5666	-0.0118067	0.00210264	1.9638e-08	1.06309	0.0525435	5.0616e-91	-0.011106	0.00205261	6.27957e-08	0.430682	20	0.00044968	mtag-SMR_Esophagus_Muscularis.lite
ENSG00000146535	7	GNA12	2767746	rs798488	7	2802522	C	T	0.289264	-0.0136286	0.00222919	9.734e-10	0.4545	0.0324237	1.21783e-44	-0.0299859	0.0053509	2.0958e-08	0.23983	20	0.00015008	mtag-SMR_Esophagus_Muscularis.lite
ENSG00000128604	7	IRF5	128577666	rs3757387	7	128576086	C	T	0.454274	0.0122186	0.00211143	7.17082e-09	0.241584	0.0275201	1.65721e-18	0.050577	0.0104681	1.35489e-06	0.909957	18	0.00970237	mtag-SMR_Esophagus_Muscularis.lite
ENSG00000166501	16	PRKCB	23847322	rs56046165	16	23874366	G	T	0.204771	-0.0142724	0.00263998	6.43604e-08	0.673881	0.0445024	8.48079e-52	-0.0211794	0.00415977	3.55279e-07	0.425933	20	0.00254416	mtag-SMR_Esophagus_Muscularis.lite
ENSG00000188322	16	SBK1	28303840	rs62034319	16	28532188	G	T	0.353877	0.0143182	0.00210515	1.03524e-11	-0.297628	0.0490732	1.31972e-09	-0.0481077	0.0106276	5.99191e-06	0.0897762	20	0.042908	mtag-SMR_Esophagus_Muscularis.lite
ENSG00000176046	16	NUPR1	28548606	rs4788078	16	28559981	A	G	0.316103	0.012981	0.0021405	1.32376e-09	-0.294804	0.0337563	2.47362e-18	-0.0440327	0.00883965	6.31693e-07	0.0114161	20	0.00452355	mtag-SMR_Esophagus_Muscularis.lite
ENSG00000184110	16	EIF3C	28699879	rs62036616	16	28826307	G	A	0.33002	0.0137796	0.00213633	1.11772e-10	0.336557	0.0453966	1.22826e-13	0.0409428	0.00841375	1.13778e-06	0.198563	20	0.00814765	mtag-SMR_Esophagus_Muscularis.lite
ENSG00000196993	16	NPIPB9	28763108	rs62036618	16	28828834	C	A	0.331014	0.0134514	0.00215755	4.52951e-10	-0.634404	0.0611485	3.22869e-25	-0.0212033	0.00396774	9.09616e-08	0.0993374	20	0.000651376	mtag-SMR_Esophagus_Muscularis.lite
ENSG00000251417	16	RP11-1348G14.4	28814097	rs62036616	16	28826307	G	A	0.33002	0.0137796	0.00213633	1.11772e-10	-0.565533	0.0514525	4.2057e-28	-0.0243657	0.00437997	2.65223e-08	0.20417	20	0.000189926	mtag-SMR_Esophagus_Muscularis.lite
ENSG00000178952	16	TUFM	28853732	rs7187776	16	28857645	G	A	0.341948	0.0145958	0.00212496	6.47626e-12	0.31806	0.025579	1.70008e-35	0.0458901	0.00763257	1.82781e-09	0.164933	20	1.3089e-05	mtag-SMR_Esophagus_Muscularis.lite
ENSG00000178188	16	SH2B1	28857921	rs11863370	16	28879484	G	A	0.329026	0.014178	0.00213731	3.2765e-11	-0.127686	0.0170016	5.90316e-14	-0.111038	0.0223334	6.63226e-07	0.404921	20	0.00474936	mtag-SMR_Esophagus_Muscularis.lite
ENSG00000172057	17	ORMDL3	38077294	rs4065275	17	38080865	G	A	0.496024	-0.0175435	0.0020945	5.47532e-17	0.226881	0.0344197	4.35078e-11	-0.0773248	0.0149277	2.21933e-07	0.0158139	6	0.00158926	mtag-SMR_Esophagus_Muscularis.lite
ENSG00000167914	17	GSDMA	38119226	rs3859191	17	38128714	A	G	0.459245	-0.0152303	0.00210404	4.53357e-13	-0.832393	0.0515441	1.15176e-58	0.018297	0.00277001	3.96479e-11	0.019626	20	2.83919e-07	mtag-SMR_Esophagus_Muscularis.lite
ENSG00000260302	18	RP11-973H7.1	12774650	rs2542151	18	12779947	T	G	0.860835	-0.0241367	0.00290062	8.70593e-17	-0.861679	0.0714273	1.64204e-33	0.0280113	0.00408938	7.39733e-12	0.196465	20	5.29723e-08	mtag-SMR_Esophagus_Muscularis.lite
ENSG00000258366	20	RTEL1	62289163	rs2777941	20	62319604	C	A	0.797217	0.0236251	0.00258275	5.84002e-20	0.234987	0.0295478	1.82385e-15	0.100538	0.0167517	1.95326e-09	0.0151182	20	1.39873e-05	mtag-SMR_Esophagus_Muscularis.lite
ENSG00000185651	22	UBE2L3	21903736	rs878825	22	21982249	C	T	0.193837	0.0176775	0.0023461	4.88892e-14	0.132746	0.0213069	4.65877e-10	0.133168	0.0277351	1.5753e-06	0.221477	5	0.0112807	mtag-SMR_Esophagus_Muscularis.lite
ENSG00000161180	22	CCDC116	21987005	rs7444	22	21976934	C	T	0.197813	0.0176678	0.0023461	5.04668e-14	-0.603695	0.0572163	5.02086e-26	-0.0292661	0.00477457	8.81125e-10	0.0392979	12	6.30973e-06	mtag-SMR_Esophagus_Muscularis.lite
ENSG00000235098	1	ANKRD65	1353800	rs4970449	1	1353632	G	A	0.0934394	0.0201585	0.00314433	1.44496e-10	-0.903474	0.0618742	2.73619e-48	-0.0223122	0.00380094	4.35313e-09	0.0100247	20	2.27016e-05	mtag-SMR_Heart_Atrial_Appendage.lite
ENSG00000116288	1	PARK7	8014351	rs3766606	1	8022197	T	G	0.161034	-0.0189587	0.00250212	3.53543e-14	0.187425	0.0251802	9.81606e-14	-0.101153	0.01905	1.09698e-07	0.0311157	20	0.000572078	mtag-SMR_Heart_Atrial_Appendage.lite
ENSG00000160766	1	GBAP1	155183616	rs914615	1	155175892	A	G	0.455268	-0.0120048	0.00210207	1.12346e-08	0.362928	0.0333092	1.20807e-27	-0.0330777	0.00653937	4.23141e-07	0.219518	20	0.00220668	mtag-SMR_Heart_Atrial_Appendage.lite
ENSG00000164078	3	MST1R	49924435	rs9848497	3	49951316	C	T	0.497018	-0.0149898	0.00211003	1.21125e-12	0.264071	0.0412986	1.61404e-10	-0.0567643	0.0119439	2.00826e-06	0.159757	12	0.0104731	mtag-SMR_Heart_Atrial_Appendage.lite
ENSG00000197536	5	C5orf56	131746328	rs2549001	5	131830682	C	T	0.658052	0.0179375	0.00224039	1.181e-15	0.322665	0.0391329	1.64667e-16	0.0555917	0.0096782	9.24621e-09	0.012424	9	4.8219e-05	mtag-SMR_Heart_Atrial_Appendage.lite
ENSG00000169220	5	RGS14	176784838	rs10051765	5	176799992	C	T	0.33996	0.0113941	0.00216378	1.39556e-07	-0.610274	0.0440083	1.0005e-43	-0.0186705	0.00379262	8.52922e-07	0.982916	20	0.00444799	mtag-SMR_Heart_Atrial_Appendage.lite
ENSG00000230521	6	HCG4P7	29855071	rs144269407	6	29908155	A	G	0.111332	-0.0169699	0.00350398	1.27878e-06	-1.109	0.0799843	1.02905e-43	0.015302	0.00334678	4.82778e-06	0.279468	17	0.0251769	mtag-SMR_Heart_Atrial_Appendage.lite
ENSG00000229391	6	HLA-DRB6	32520490	rs28366316	6	32561246	C	T	0.300199	-0.0259016	0.00235498	3.87932e-28	1.04474	0.0658342	1.03456e-56	-0.0247924	0.0027426	1.57052e-19	0.611279	20	8.19026e-16	mtag-SMR_Heart_Atrial_Appendage.lite
ENSG00000196126	6	HLA-DRB1	32546546	rs9271228	6	32579481	G	A	0.73161	-0.0120628	0.00216484	2.51584e-08	-0.674173	0.0518174	1.06582e-38	0.0178928	0.00349321	3.02037e-07	0.175345	20	0.00157512	mtag-SMR_Heart_Atrial_Appendage.lite
ENSG00000196735	6	HLA-DQA1	32595956	rs17843613	6	32620658	T	C	0.445328	-0.0133664	0.00209469	1.75869e-10	-0.655901	0.0527522	1.7167e-35	0.0203786	0.00358963	1.37014e-08	0.105191	20	7.14528e-05	mtag-SMR_Heart_Atrial_Appendage.lite
ENSG00000179344	6	HLA-DQB1	32627244	rs17843584	6	32615668	T	G	0.54672	-0.0114139	0.002102	5.63392e-08	-1.07277	0.0549477	6.93761e-85	0.0106397	0.00203379	1.68165e-07	0.132643	20	0.000876978	mtag-SMR_Heart_Atrial_Appendage.lite
ENSG00000223534	6	HLA-DQB1-AS1	32627657	rs9273394	6	32627082	G	A	0.685885	-0.0132004	0.00231762	1.22881e-08	-0.571922	0.0529651	3.514e-27	0.0230808	0.00458151	4.70886e-07	0.795064	20	0.00245567	mtag-SMR_Heart_Atrial_Appendage.lite
ENSG00000232629	6	HLA-DQB2	32723875	rs9274573	6	32635205	T	C	0.531809	-0.0108261	0.00210446	2.68413e-07	0.950618	0.0589481	1.66558e-58	-0.0113885	0.00232369	9.53297e-07	0.0524476	20	0.00497144	mtag-SMR_Heart_Atrial_Appendage.lite
ENSG00000255389	6	C6orf3	111921078	rs60962769	6	111919424	A	G	0.0805169	0.0285068	0.00417025	8.15768e-12	-1.01461	0.0833856	4.61979e-34	-0.0280963	0.00471441	2.52753e-09	0.0176728	20	1.31811e-05	mtag-SMR_Heart_Atrial_Appendage.lite
ENSG00000197165	16	SULT1A2	28603264	rs743590	16	28608230	A	G	0.326044	0.013237	0.0021232	4.53264e-10	0.553918	0.0443265	7.81995e-36	0.0238971	0.00428361	2.42278e-08	0.0187806	20	0.000126348	mtag-SMR_Heart_Atrial_Appendage.lite
ENSG00000184110	16	EIF3C	28699879	rs62036622	16	28837203	G	T	0.33002	0.0137877	0.00213572	1.07679e-10	0.337452	0.050834	3.17286e-11	0.0408582	0.00882828	3.69028e-06	0.241065	20	0.0192448	mtag-SMR_Heart_Atrial_Appendage.lite
ENSG00000259982	16	CDC37P1	28711615	rs8046271	16	28541394	C	T	0.353877	0.0145363	0.00210502	5.00083e-12	0.517392	0.0651041	1.90851e-15	0.0280954	0.0053899	1.86216e-07	0.0161782	20	0.000971117	mtag-SMR_Heart_Atrial_Appendage.lite
ENSG00000167914	17	GSDMA	38119226	rs3859191	17	38128714	A	G	0.459245	-0.0152303	0.00210404	4.53357e-13	-0.73968	0.0563805	2.54872e-39	0.0205904	0.00324877	2.3293e-10	0.153789	20	1.21473e-06	mtag-SMR_Heart_Atrial_Appendage.lite
ENSG00000161180	22	CCDC116	21987005	rs878825	22	21982249	C	T	0.193837	0.0176775	0.0023461	4.88892e-14	-0.453698	0.0697878	7.97292e-11	-0.0389632	0.00791579	8.55711e-07	0.14622	5	0.00446253	mtag-SMR_Heart_Atrial_Appendage.lite
ENSG00000127054	1	CPSF3L	1246965	rs35946613	1	1265505	A	G	0.816103	-0.0175544	0.00245815	9.24343e-13	-0.219051	0.0365982	2.15993e-09	0.0801386	0.01747	4.492e-06	0.41881	7	0.0210001	mtag-SMR_Heart_Left_Ventricle.lite
ENSG00000116288	1	PARK7	8014351	rs404381	1	8080745	T	C	0.166004	-0.0191694	0.00246531	7.50603e-15	0.200488	0.0267089	6.07658e-14	-0.0956135	0.0177045	6.64504e-08	0.677815	20	0.000310656	mtag-SMR_Heart_Left_Ventricle.lite
ENSG00000160766	1	GBAP1	155183616	rs2974929	1	155197268	C	T	0.522863	0.0121608	0.0020969	6.65437e-09	-0.459781	0.03355	9.56388e-43	-0.0264491	0.00495221	9.24977e-08	0.479367	20	0.000432427	mtag-SMR_Heart_Left_Ventricle.lite
ENSG00000135926	2	TMBIM1	219138915	rs1017698	2	219170525	A	G	0.628231	-0.0138192	0.00218187	2.39382e-10	0.362482	0.0302551	4.47658e-33	-0.0381239	0.00680858	2.15104e-08	0.0652529	20	0.000100561	mtag-SMR_Heart_Left_Ventricle.lite
ENSG00000164308	5	ERAP2	96211643	rs2910686	5	96252589	C	T	0.426441	0.0106781	0.00210848	4.09843e-07	1.08169	0.0441284	1.09184e-132	0.00987164	0.00199042	7.06441e-07	0.0342279	20	0.00330261	mtag-SMR_Heart_Left_Ventricle.lite
ENSG00000131435	5	PDLIM4	131593364	rs7705189	5	131623358	G	A	0.432406	0.0206735	0.00214585	5.73418e-22	-0.338311	0.0356687	2.42795e-21	-0.0611081	0.00904103	1.38973e-11	0.0127071	20	6.49698e-08	mtag-SMR_Heart_Left_Ventricle.lite
ENSG00000169220	5	RGS14	176784838	rs10051765	5	176799992	C	T	0.33996	0.0113941	0.00216378	1.39556e-07	-0.541308	0.0425027	3.73806e-37	-0.0210492	0.00432553	1.13718e-06	0.671353	20	0.00531634	mtag-SMR_Heart_Left_Ventricle.lite
ENSG00000230521	6	HCG4P7	29855071	rs144269407	6	29908155	A	G	0.111332	-0.0169699	0.00350398	1.27878e-06	-1.03945	0.0851381	2.7831e-34	0.0163258	0.00362653	6.73883e-06	0.305034	11	0.031504	mtag-SMR_Heart_Left_Ventricle.lite
ENSG00000234745	6	HLA-B	31321649	rs1055821	6	31321919	T	G	0.0735586	0.0349407	0.00463228	4.59721e-14	0.289026	0.0492495	4.39456e-09	0.120891	0.0261001	3.62452e-06	0.0919539	6	0.0169446	mtag-SMR_Heart_Left_Ventricle.lite
ENSG00000229391	6	HLA-DRB6	32520490	rs28366319	6	32561495	A	G	0.300199	-0.0263261	0.00234957	3.86915e-29	1.02452	0.0613829	1.53346e-62	-0.0256961	0.00276218	1.36761e-20	0.686675	20	6.39356e-17	mtag-SMR_Heart_Left_Ventricle.lite
ENSG00000196126	6	HLA-DRB1	32546546	rs9271419	6	32587846	T	C	0.412525	-0.0179602	0.0021581	8.63388e-17	-0.377951	0.0372469	3.41121e-24	0.0475198	0.00738479	1.2362e-10	0.0323913	20	5.77923e-07	mtag-SMR_Heart_Left_Ventricle.lite
ENSG00000179344	6	HLA-DQB1	32627244	rs9273156	6	32613050	A	G	0.452286	-0.0126501	0.00209527	1.56564e-09	-0.954042	0.0477891	1.14191e-88	0.0132595	0.00229443	7.5162e-09	0.543354	20	3.51382e-05	mtag-SMR_Heart_Left_Ventricle.lite
ENSG00000223534	6	HLA-DQB1-AS1	32627657	rs9273394	6	32627082	G	A	0.685885	-0.0132004	0.00231762	1.22881e-08	-0.522829	0.0497575	7.97505e-26	0.025248	0.0050422	5.51853e-07	0.122373	20	0.00257991	mtag-SMR_Heart_Left_Ventricle.lite
ENSG00000232629	6	HLA-DQB2	32723875	rs17843609	6	32620513	C	T	0.414513	-0.0136097	0.00209468	8.17888e-11	0.984343	0.0561001	6.359e-69	-0.0138262	0.00226921	1.10842e-09	0.0727494	20	5.18187e-06	mtag-SMR_Heart_Left_Ventricle.lite
ENSG00000255389	6	C6orf3	111921078	rs9481169	6	111929862	T	G	0.105368	0.0261397	0.00374026	2.7739e-12	-0.739834	0.0611776	1.14694e-33	-0.0353318	0.00583904	1.43982e-09	0.12929	20	6.73116e-06	mtag-SMR_Heart_Left_Ventricle.lite
ENSG00000213066	6	FGFR1OP	167412670	rs62436765	6	167458792	A	G	0.400596	0.0145412	0.00213073	8.82155e-12	0.215598	0.0373983	8.16982e-09	0.0674461	0.015315	1.06303e-05	0.0499571	8	0.0496968	mtag-SMR_Heart_Left_Ventricle.lite
ENSG00000197165	16	SULT1A2	28603264	rs743590	16	28608230	A	G	0.326044	0.013237	0.0021232	4.53264e-10	0.708183	0.0533261	3.01507e-40	0.0186916	0.00331203	1.66591e-08	0.0216861	20	7.78813e-05	mtag-SMR_Heart_Left_Ventricle.lite
ENSG00000178188	16	SH2B1	28857921	rs11863370	16	28879484	G	A	0.329026	0.014178	0.00213731	3.2765e-11	-0.165512	0.0245529	1.57266e-11	-0.0856615	0.0181172	2.26541e-06	0.757545	20	0.0105908	mtag-SMR_Heart_Left_Ventricle.lite
ENSG00000167914	17	GSDMA	38119226	rs3859191	17	38128714	A	G	0.459245	-0.0152303	0.00210404	4.53357e-13	-0.732386	0.0591643	3.4015e-35	0.0207954	0.00332798	4.13946e-10	0.0492541	20	1.9352e-06	mtag-SMR_Heart_Left_Ventricle.lite
ENSG00000161180	22	CCDC116	21987005	rs7444	22	21976934	C	T	0.197813	0.0176678	0.0023461	5.04668e-14	-0.373528	0.0664608	1.9065e-08	-0.0472998	0.0105013	6.66306e-06	0.494868	6	0.0311498	mtag-SMR_Heart_Left_Ventricle.lite
ENSG00000237651	2	C2orf74	61372243	rs11125869	2	61379533	G	A	0.409543	0.00981549	0.0021011	2.98863e-06	0.656605	0.0734181	3.77497e-19	0.0149489	0.0036102	3.46209e-05	0.0824569	20	0.0171374	mtag-SMR_Kidney_Cortex.lite
ENSG00000261338	2	RP11-378A13.1	219120042	rs6727301	2	219152937	T	G	0.369781	0.0139529	0.00218701	1.77214e-10	-0.97171	0.167096	6.0535e-09	-0.0143591	0.00334104	1.72505e-05	0.369433	4	0.008539	mtag-SMR_Kidney_Cortex.lite
ENSG00000164308	5	ERAP2	96211643	rs2910686	5	96252589	C	T	0.426441	0.0106781	0.00210848	4.09843e-07	1.26527	0.126296	1.26689e-23	0.00843935	0.00186725	6.19361e-06	0.0120878	20	0.00306584	mtag-SMR_Kidney_Cortex.lite
ENSG00000197083	5	ZNF300P1	150310207	rs11743488	5	150279218	G	A	0.104374	0.0283476	0.00374621	3.81929e-14	1.28758	0.20457	3.09225e-10	0.0220162	0.00454979	1.30532e-06	0.54239	4	0.000646132	mtag-SMR_Kidney_Cortex.lite
ENSG00000198502	6	HLA-DRB5	32485120	rs9272328	6	32604196	C	T	0.83996	-0.0182397	0.00281998	9.92865e-11	-1.30049	0.196603	3.72082e-11	0.0140253	0.00303275	3.75316e-06	0.0469689	20	0.00185781	mtag-SMR_Kidney_Cortex.lite
ENSG00000229391	6	HLA-DRB6	32520490	rs9271415	6	32587786	T	C	0.616302	-0.0188748	0.0021195	5.32499e-19	0.913516	0.163105	2.13381e-08	-0.0206617	0.00435802	2.12595e-06	0.0509237	20	0.00105234	mtag-SMR_Kidney_Cortex.lite
ENSG00000179344	6	HLA-DQB1	32627244	rs9273394	6	32627082	G	A	0.685885	-0.0132004	0.00231762	1.22881e-08	-0.920494	0.1276	5.43614e-13	0.0143406	0.00320797	7.81108e-06	0.637495	20	0.00386648	mtag-SMR_Kidney_Cortex.lite
ENSG00000223534	6	HLA-DQB1-AS1	32627657	rs9273394	6	32627082	G	A	0.685885	-0.0132004	0.00231762	1.22881e-08	-0.864051	0.155438	2.71635e-08	0.0152773	0.00384029	6.94457e-05	0.599143	20	0.0343756	mtag-SMR_Kidney_Cortex.lite
ENSG00000232629	6	HLA-DQB2	32723875	rs9274669	6	32636591	G	A	0.606362	-0.012069	0.00210884	1.04633e-08	0.947794	0.146897	1.10297e-10	-0.0127337	0.00297416	1.85668e-05	0.781102	20	0.00919055	mtag-SMR_Kidney_Cortex.lite
ENSG00000167914	17	GSDMA	38119226	rs3907022	17	38134889	C	T	0.457256	-0.0150792	0.00210577	8.01608e-13	-0.779708	0.13377	5.58573e-09	0.0193395	0.00427818	6.16939e-06	0.0666951	17	0.00305385	mtag-SMR_Kidney_Cortex.lite
ENSG00000163131	1	CTSS	150702672	rs6657388	1	150748786	G	A	0.370775	-0.0112558	0.00218853	2.70263e-07	0.427361	0.0435568	1.00387e-22	-0.0263379	0.00578195	5.2335e-06	0.163527	20	0.0128011	mtag-SMR_Liver.lite
ENSG00000160766	1	GBAP1	155183616	rs2974930	1	155196717	G	A	0.522863	0.0123652	0.00209692	3.70568e-09	-0.406582	0.0570545	1.03174e-12	-0.0304125	0.00669421	5.54314e-06	0.916757	10	0.0135585	mtag-SMR_Liver.lite
ENSG00000225697	3	SLC26A6	48663156	rs13076269	3	48675925	C	T	0.114314	0.0230633	0.0032347	1.00389e-12	0.524576	0.0890861	3.8991e-09	0.0439656	0.00968355	5.61922e-06	0.0193167	9	0.0137446	mtag-SMR_Liver.lite
ENSG00000164308	5	ERAP2	96211643	rs2910686	5	96252589	C	T	0.426441	0.0106781	0.00210848	4.09843e-07	1.21521	0.0677315	5.58528e-72	0.008787	0.00180287	1.09425e-06	0.0476753	20	0.00267653	mtag-SMR_Liver.lite
ENSG00000204642	6	HLA-F	29690552	rs2735059	6	29695854	A	G	0.481113	0.0227324	0.0021055	3.56992e-27	-0.75072	0.062392	2.40345e-33	-0.0302808	0.00376821	9.2935e-16	0.0612684	7	2.27319e-12	mtag-SMR_Liver.lite
ENSG00000229391	6	HLA-DRB6	32520490	rs9271430	6	32588002	C	T	0.303181	-0.0271094	0.00234398	6.1609e-31	1.04684	0.0889503	5.65088e-32	-0.0258964	0.00313934	1.59726e-16	0.114922	20	3.90689e-13	mtag-SMR_Liver.lite
ENSG00000196735	6	HLA-DQA1	32595956	rs17612852	6	32620572	A	G	0.763419	-0.0142671	0.00234823	1.23458e-09	-0.461148	0.0674259	7.95617e-12	0.0309383	0.00681123	5.56563e-06	0.769693	20	0.0136135	mtag-SMR_Liver.lite
ENSG00000179344	6	HLA-DQB1	32627244	rs17843612	6	32620536	A	C	0.412525	-0.0132804	0.00209434	2.28106e-10	-0.777452	0.0646646	2.69558e-33	0.017082	0.00304557	2.03724e-08	0.439649	20	4.9831e-05	mtag-SMR_Liver.lite
ENSG00000223534	6	HLA-DQB1-AS1	32627657	rs9273394	6	32627082	G	A	0.685885	-0.0132004	0.00231762	1.22881e-08	-0.757581	0.0843853	2.76626e-19	0.0174244	0.00362296	1.51357e-06	0.337791	20	0.0037022	mtag-SMR_Liver.lite
ENSG00000237541	6	HLA-DQA2	32709119	rs28366319	6	32561495	A	G	0.300199	-0.0263261	0.00234957	3.86915e-29	1.13645	0.0915074	2.05587e-35	-0.0231652	0.00278454	8.85387e-17	0.62197	20	2.16566e-13	mtag-SMR_Liver.lite
ENSG00000255389	6	C6orf3	111921078	rs9481169	6	111929862	T	G	0.105368	0.0261397	0.00374026	2.7739e-12	-0.786516	0.100875	6.34278e-15	-0.0332348	0.00638623	1.94903e-07	0.6916	15	0.000476734	mtag-SMR_Liver.lite
ENSG00000128604	7	IRF5	128577666	rs3757387	7	128576086	C	T	0.454274	0.0122186	0.00211143	7.17082e-09	0.503292	0.0643246	5.10665e-15	0.0242773	0.00521801	3.27766e-06	0.408505	16	0.00801715	mtag-SMR_Liver.lite
ENSG00000197272	16	IL27	28510683	rs56354901	16	28523144	C	T	0.293241	0.0147095	0.00215744	9.22858e-12	0.54517	0.0420268	1.76436e-38	0.0269815	0.00447069	1.58768e-09	0.208489	20	3.88346e-06	mtag-SMR_Liver.lite
ENSG00000259982	16	CDC37P1	28711615	rs12598357	16	28340945	G	A	0.363817	0.0127517	0.00210138	1.29297e-09	0.570851	0.0839343	1.03777e-11	0.0223381	0.0049334	5.95619e-06	0.208827	20	0.0145688	mtag-SMR_Liver.lite
ENSG00000161395	17	PGAP3	37827375	rs903502	17	37829604	T	C	0.675944	0.0149468	0.00225899	3.67544e-11	-0.336361	0.036434	2.65449e-20	-0.0444368	0.00826269	7.53135e-08	0.0192747	20	0.000184217	mtag-SMR_Liver.lite
ENSG00000260302	18	RP11-973H7.1	12774650	rs2542147	18	12775851	T	G	0.859841	-0.0242534	0.00289908	5.96607e-17	-0.670127	0.111382	1.78251e-09	0.0361923	0.00740961	1.03688e-06	0.0126345	3	0.00253621	mtag-SMR_Liver.lite
ENSG00000125520	20	SLC2A4RG	62371214	rs1291213	20	62352626	T	C	0.191849	-0.0223007	0.00257681	4.95568e-18	-0.186794	0.0304704	8.76859e-10	0.119386	0.0238655	5.65997e-07	0.23253	9	0.00138443	mtag-SMR_Liver.lite
ENSG00000235098	1	ANKRD65	1353800	rs4970449	1	1353632	G	A	0.0934394	0.0201585	0.00314433	1.44496e-10	-0.331148	0.039806	8.86669e-17	-0.0608747	0.0119877	3.8125e-07	0.0291962	20	0.00262643	mtag-SMR_Lung.lite
ENSG00000116288	1	PARK7	8014351	rs12727642	1	8046672	A	C	0.159046	-0.0195909	0.00250251	4.93826e-15	0.175898	0.0239095	1.88355e-13	-0.111376	0.0207751	8.27422e-08	0.0267948	20	0.000570011	mtag-SMR_Lung.lite
ENSG00000169231	1	THBS3	155165379	rs914615	1	155175892	A	G	0.455268	-0.0120048	0.00210207	1.12346e-08	-0.279516	0.0293611	1.73262e-21	0.0429486	0.0087698	9.71466e-07	0.45526	20	0.00669243	mtag-SMR_Lung.lite
ENSG00000160766	1	GBAP1	155183616	rs2990245	1	155197462	T	C	0.520875	0.0123216	0.00209623	4.1525e-09	-0.370444	0.0273865	1.09094e-41	-0.0332618	0.00616989	7.00711e-08	0.237431	20	0.00048272	mtag-SMR_Lung.lite
ENSG00000138092	2	CENPO	25016005	rs13410999	2	25097939	C	T	0.426441	0.0118298	0.00211657	2.28215e-08	0.289434	0.0373542	9.30798e-15	0.0408721	0.00901675	5.8177e-06	0.14786	20	0.0400781	mtag-SMR_Lung.lite
ENSG00000135926	2	TMBIM1	219138915	rs4996257	2	219162836	T	C	0.628231	-0.0138478	0.00218187	2.19894e-10	0.159053	0.0232591	8.01331e-12	-0.0870639	0.0187157	3.28865e-06	0.240365	14	0.0226555	mtag-SMR_Lung.lite
ENSG00000225697	3	SLC26A6	48663156	rs9878063	3	48678971	G	T	0.12326	0.0226167	0.00318998	1.34211e-12	0.242319	0.0330472	2.25876e-13	0.0933342	0.0183119	3.45209e-07	0.0866361	15	0.00237814	mtag-SMR_Lung.lite
ENSG00000164308	5	ERAP2	96211643	rs2927608	5	96252432	A	G	0.426441	0.0105941	0.00210858	5.05325e-07	1.21924	0.0207638	0	0.00868912	0.00173574	5.55762e-07	0.0395736	20	0.00382864	mtag-SMR_Lung.lite
ENSG00000197375	5	SLC22A5	131705444	rs200838	5	131710399	C	A	0.555666	-0.0204971	0.00212639	5.45222e-22	0.422582	0.0407218	3.14532e-25	-0.0485043	0.00686782	1.63479e-12	0.0124578	20	1.1262e-08	mtag-SMR_Lung.lite
ENSG00000197536	5	C5orf56	131746328	rs960757	5	131826310	A	G	0.340954	-0.0184654	0.00223321	1.35579e-16	-0.127306	0.0207025	7.78232e-10	0.145048	0.0293956	8.0425e-07	0.138669	5	0.00554048	mtag-SMR_Lung.lite
ENSG00000169220	5	RGS14	176784838	rs10051765	5	176799992	C	T	0.33996	0.0113941	0.00216378	1.39556e-07	-0.249959	0.0262146	1.49743e-21	-0.045584	0.00988891	4.03437e-06	0.566685	16	0.0277927	mtag-SMR_Lung.lite
ENSG00000204618	6	RNF39	30038043	rs1362126	6	29691019	A	G	0.439364	0.0233138	0.00212184	4.38859e-28	0.212535	0.0384186	3.16443e-08	0.109694	0.0222001	7.76692e-07	0.326554	4	0.00535063	mtag-SMR_Lung.lite
ENSG00000228962	6	HCG23	32358287	rs112112734	6	32453853	C	T	0.436382	-0.0197833	0.00213155	1.67626e-20	0.327043	0.051683	2.48584e-10	-0.0604915	0.01157	1.7107e-07	0.229513	20	0.0011785	mtag-SMR_Lung.lite
ENSG00000229391	6	HLA-DRB6	32520490	rs28366317	6	32561411	T	C	0.307157	-0.0266644	0.00234319	5.28925e-30	1.01719	0.0527235	6.16028e-83	-0.0262138	0.00267445	1.10858e-22	0.121142	20	7.63704e-19	mtag-SMR_Lung.lite
ENSG00000179344	6	HLA-DQB1	32627244	rs9273394	6	32627082	G	A	0.685885	-0.0132004	0.00231762	1.22881e-08	-0.823205	0.039422	7.82471e-97	0.0160354	0.0029182	3.90833e-08	0.660394	20	0.000269245	mtag-SMR_Lung.lite
ENSG00000223534	6	HLA-DQB1-AS1	32627657	rs9273394	6	32627082	G	A	0.685885	-0.0132004	0.00231762	1.22881e-08	-0.573071	0.0376517	2.59196e-52	0.0230345	0.0043181	9.58575e-08	0.0156042	20	0.000660363	mtag-SMR_Lung.lite
ENSG00000232629	6	HLA-DQB2	32723875	rs9274660	6	32636434	G	A	0.595427	-0.0113674	0.00210632	6.78456e-08	0.954216	0.0432706	9.08353e-108	-0.0119128	0.00227252	1.58768e-07	0.634066	20	0.00109375	mtag-SMR_Lung.lite
ENSG00000255389	6	C6orf3	111921078	rs9481169	6	111929862	T	G	0.105368	0.0261397	0.00374026	2.7739e-12	-0.805085	0.0528743	2.36283e-52	-0.0324682	0.00511179	2.13044e-10	0.0645626	20	1.46766e-06	mtag-SMR_Lung.lite
ENSG00000146535	7	GNA12	2767746	rs798498	7	2795882	G	T	0.307157	-0.0134115	0.00222253	1.59631e-09	0.254613	0.0298645	1.51993e-17	-0.052674	0.0106943	8.41777e-07	0.224794	20	0.005799	mtag-SMR_Lung.lite
ENSG00000128604	7	IRF5	128577666	rs3757387	7	128576086	C	T	0.454274	0.0122186	0.00211143	7.17082e-09	0.228819	0.0217361	6.47811e-26	0.0533985	0.0105298	3.95376e-07	0.647748	20	0.00272374	mtag-SMR_Lung.lite
ENSG00000187796	9	CARD9	139256355	rs4075760	9	139266697	G	A	0.397614	0.0224245	0.00212038	3.86363e-26	0.16913	0.0235316	6.60607e-13	0.132587	0.0223043	2.77327e-09	0.192973	20	1.91051e-05	mtag-SMR_Lung.lite
ENSG00000130592	11	LSP1	1874200	rs907612	11	1874221	T	C	0.385686	0.0116657	0.0021529	6.00748e-08	0.251902	0.0300529	5.20624e-17	0.0463103	0.0101769	5.3513e-06	0.0287727	5	0.0368651	mtag-SMR_Lung.lite
ENSG00000259982	16	CDC37P1	28711615	rs62036621	16	28833299	A	C	0.331014	0.0139353	0.00213459	6.65206e-11	0.776672	0.0553765	1.09143e-44	0.0179423	0.00303153	3.24781e-09	0.26037	20	2.23742e-05	mtag-SMR_Lung.lite
ENSG00000251417	16	RP11-1348G14.4	28814097	rs72793812	16	28840381	G	A	0.33002	0.0136889	0.00213651	1.48295e-10	-0.513263	0.0548174	7.73993e-21	-0.0266703	0.00504389	1.23903e-07	0.296324	20	0.000853566	mtag-SMR_Lung.lite
ENSG00000178952	16	TUFM	28853732	rs8049439	16	28837515	C	T	0.343936	0.0145231	0.00212481	8.19989e-12	0.226743	0.0183695	5.28282e-35	0.0640509	0.0107118	2.23837e-09	0.146327	20	1.54201e-05	mtag-SMR_Lung.lite
ENSG00000184939	16	ZFP90	68563993	rs8058314	16	68584151	A	G	0.791252	0.0127157	0.00258321	8.5472e-07	0.396202	0.0311806	5.42798e-37	0.032094	0.00699207	4.43124e-06	0.242842	20	0.0305268	mtag-SMR_Lung.lite
ENSG00000167914	17	GSDMA	38119226	rs3859191	17	38128714	A	G	0.459245	-0.0152303	0.00210404	4.53357e-13	-0.805963	0.0446977	1.10407e-72	0.018897	0.00281309	1.84846e-11	0.0485663	20	1.2734e-07	mtag-SMR_Lung.lite
ENSG00000161180	22	CCDC116	21987005	rs878825	22	21982249	C	T	0.193837	0.0176775	0.0023461	4.88892e-14	-0.573906	0.0513035	4.74899e-29	-0.0308021	0.00492882	4.12033e-10	0.0610026	13	2.83849e-06	mtag-SMR_Lung.lite
ENSG00000235098	1	ANKRD65	1353800	rs1240717	1	1346257	G	A	0.0964215	0.0200822	0.00313906	1.5792e-10	-0.868481	0.142905	1.22214e-09	-0.0231233	0.00524795	1.05218e-05	0.68332	9	0.019497	mtag-SMR_Minor_Salivary_Gland.lite
ENSG00000160766	1	GBAP1	155183616	rs2990245	1	155197462	T	C	0.520875	0.0123216	0.00209623	4.1525e-09	-0.481279	0.0694128	4.10326e-12	-0.0256019	0.00571007	7.33819e-06	0.558135	20	0.0135977	mtag-SMR_Minor_Salivary_Gland.lite
ENSG00000261338	2	RP11-378A13.1	219120042	rs6736362	2	219115108	T	C	0.587475	-0.0109888	0.00214674	3.07469e-07	0.838927	0.096203	2.77253e-18	-0.0130986	0.0029672	1.01257e-05	0.0148694	16	0.0187629	mtag-SMR_Minor_Salivary_Gland.lite
ENSG00000235821	6	IFITM4P	29718506	rs1362126	6	29691019	A	G	0.439364	0.0233138	0.00212184	4.38859e-28	0.664138	0.0997049	2.71906e-11	0.0351038	0.00616282	1.2261e-08	0.228094	4	2.27195e-05	mtag-SMR_Minor_Salivary_Gland.lite
ENSG00000230521	6	HCG4P7	29855071	rs115644852	6	29923184	T	C	0.110338	-0.0167864	0.00351665	1.81138e-06	-1.20904	0.126255	1.00669e-21	0.0138841	0.00324995	1.93656e-05	0.214837	8	0.0358845	mtag-SMR_Minor_Salivary_Gland.lite
ENSG00000229391	6	HLA-DRB6	32520490	rs9272998	6	32611474	A	G	0.262425	-0.0251177	0.00239019	7.8792e-26	0.952135	0.116334	2.73418e-16	-0.0263804	0.00408546	1.0669e-10	0.940262	20	1.97696e-07	mtag-SMR_Minor_Salivary_Gland.lite
ENSG00000179344	6	HLA-DQB1	32627244	rs17843610	6	32620529	C	T	0.411531	-0.013105	0.00209433	3.91555e-10	-0.932071	0.0898954	3.45263e-25	0.0140601	0.00262445	8.44546e-08	0.828718	20	0.000156494	mtag-SMR_Minor_Salivary_Gland.lite
ENSG00000223534	6	HLA-DQB1-AS1	32627657	rs1130456	6	32627379	C	T	0.744533	-0.0175326	0.00235855	1.05629e-13	-0.641426	0.098118	6.26414e-11	0.0273338	0.00556805	9.15169e-07	0.0407262	20	0.00169581	mtag-SMR_Minor_Salivary_Gland.lite
ENSG00000237541	6	HLA-DQA2	32709119	rs9272358	6	32604538	A	G	0.370775	-0.0149937	0.00220351	1.01429e-11	1.15944	0.106643	1.56384e-27	-0.0129319	0.00224202	8.02446e-09	0.562599	20	1.48693e-05	mtag-SMR_Minor_Salivary_Gland.lite
ENSG00000232629	6	HLA-DQB2	32723875	rs17843565	6	32614847	G	A	0.385686	-0.0139813	0.0020942	2.4521e-11	0.987573	0.0922016	9.03671e-27	-0.0141572	0.00249874	1.46402e-08	0.24631	20	2.71283e-05	mtag-SMR_Minor_Salivary_Gland.lite
ENSG00000255389	6	C6orf3	111921078	rs60962769	6	111919424	A	G	0.0805169	0.0285068	0.00417025	8.15768e-12	-1.10827	0.140821	3.54433e-15	-0.0257219	0.00498407	2.45865e-07	0.174392	18	0.000455588	mtag-SMR_Minor_Salivary_Gland.lite
ENSG00000259982	16	CDC37P1	28711615	rs8056890	16	28897452	A	G	0.300199	0.0131153	0.00216531	1.38683e-09	0.71786	0.104715	7.11375e-12	0.01827	0.00402503	5.64985e-06	0.0248785	20	0.0104692	mtag-SMR_Minor_Salivary_Gland.lite
ENSG00000251417	16	RP11-1348G14.4	28814097	rs4451951	16	28836205	C	T	0.333996	0.013948	0.00213451	6.37989e-11	-0.558763	0.0794925	2.07829e-12	-0.0249624	0.00521578	1.70198e-06	0.352656	20	0.00315376	mtag-SMR_Minor_Salivary_Gland.lite
ENSG00000167914	17	GSDMA	38119226	rs3907022	17	38134889	C	T	0.457256	-0.0150792	0.00210577	8.01608e-13	-0.718336	0.0914586	4.02268e-15	0.0209918	0.00396695	1.21197e-07	0.313997	16	0.000224577	mtag-SMR_Minor_Salivary_Gland.lite
ENSG00000176920	19	FUT2	49199228	rs601338	19	49206674	A	G	0.441352	0.00979557	0.00212156	3.89045e-06	-0.685018	0.0608945	2.33553e-29	-0.0142997	0.00334781	1.94279e-05	0.34152	20	0.0359999	mtag-SMR_Minor_Salivary_Gland.lite
ENSG00000161180	22	CCDC116	21987005	rs7445	22	21977047	T	C	0.193837	0.0179156	0.0023461	2.23544e-14	-0.801335	0.140382	1.14143e-08	-0.0223571	0.00488996	4.82978e-06	0.503291	4	0.00894958	mtag-SMR_Minor_Salivary_Gland.lite
ENSG00000127054	1	CPSF3L	1246965	rs35744813	1	1265460	C	T	0.920477	-0.0186604	0.0033515	2.57989e-08	-0.302625	0.0366155	1.3976e-16	0.0616619	0.0133533	3.87986e-06	0.0431769	20	0.0265848	mtag-SMR_Muscle_Skeletal.lite
ENSG00000272455	1	RP4-758J18.13	1344476	rs28418680	1	1343666	A	G	0.0914513	0.0203216	0.0031507	1.11952e-10	-0.62875	0.0491841	2.02477e-37	-0.0323206	0.00561274	8.48985e-09	0.0397566	20	5.81725e-05	mtag-SMR_Muscle_Skeletal.lite
ENSG00000163131	1	CTSS	150702672	rs6660084	1	150748803	C	T	0.39165	-0.0108661	0.00217844	6.10015e-07	0.314075	0.0282188	8.96312e-29	-0.0345972	0.00760076	5.3186e-06	0.0704363	20	0.036443	mtag-SMR_Muscle_Skeletal.lite
ENSG00000169231	1	THBS3	155165379	rs4072037	1	155162067	T	C	0.547714	0.0123636	0.00210909	4.57216e-09	0.164231	0.0226703	4.34563e-13	0.0752816	0.0165201	5.1893e-06	0.403936	17	0.0355571	mtag-SMR_Muscle_Skeletal.lite
ENSG00000135926	2	TMBIM1	219138915	rs1877714	2	219134928	G	A	0.368787	0.0144652	0.0021791	3.17602e-11	-0.268998	0.0246557	1.03041e-27	-0.0537744	0.00948241	1.41996e-08	0.0881792	18	9.72953e-05	mtag-SMR_Muscle_Skeletal.lite
ENSG00000173531	3	MST1	49721380	rs35404120	3	49706738	T	C	0.50994	-0.0236908	0.00209417	1.1347e-29	-0.172827	0.0265052	7.00748e-11	0.137078	0.0242648	1.61124e-08	0.0116827	10	0.000110402	mtag-SMR_Muscle_Skeletal.lite
ENSG00000164308	5	ERAP2	96211643	rs2927608	5	96252432	A	G	0.426441	0.0105941	0.00210858	5.05325e-07	1.12274	0.0201587	0	0.00943595	0.0018857	5.61644e-07	0.0563745	20	0.00384838	mtag-SMR_Muscle_Skeletal.lite
ENSG00000131435	5	PDLIM4	131593364	rs12517950	5	131731326	G	A	0.374751	0.0241106	0.00219754	5.23264e-28	-0.129394	0.0211457	9.40618e-10	-0.186334	0.0348668	9.08246e-08	0.146436	20	0.00062233	mtag-SMR_Muscle_Skeletal.lite
ENSG00000131507	5	NDFIP1	141488070	rs7737631	5	141506615	G	T	0.620278	0.0121225	0.00219434	3.30494e-08	0.46067	0.0303608	5.32284e-52	0.026315	0.00506926	2.09065e-07	0.16551	20	0.00143252	mtag-SMR_Muscle_Skeletal.lite
ENSG00000169220	5	RGS14	176784838	rs10051765	5	176799992	C	T	0.33996	0.0113941	0.00216378	1.39556e-07	-0.391635	0.0304786	8.65492e-38	-0.0290937	0.00597095	1.10167e-06	0.989801	20	0.00754866	mtag-SMR_Muscle_Skeletal.lite
ENSG00000229391	6	HLA-DRB6	32520490	rs28366316	6	32561246	C	T	0.300199	-0.0259016	0.00235498	3.87932e-28	1.06704	0.045451	7.05585e-122	-0.0242743	0.00243722	2.28506e-23	0.366656	20	1.56572e-19	mtag-SMR_Muscle_Skeletal.lite
ENSG00000196126	6	HLA-DRB1	32546546	rs9270648	6	32565807	C	A	0.729622	-0.0121253	0.0022463	6.74232e-08	-0.402705	0.032698	7.43984e-35	0.0301097	0.00609027	7.65754e-07	0.0303928	20	0.00524695	mtag-SMR_Muscle_Skeletal.lite
ENSG00000179344	6	HLA-DQB1	32627244	rs17843584	6	32615668	T	G	0.54672	-0.0114139	0.002102	5.63392e-08	-1.01802	0.0252912	0	0.0112119	0.00208349	7.39489e-08	0.114083	20	0.000506698	mtag-SMR_Muscle_Skeletal.lite
ENSG00000223534	6	HLA-DQB1-AS1	32627657	rs9273394	6	32627082	G	A	0.685885	-0.0132004	0.00231762	1.22881e-08	-0.743015	0.0493057	2.5679e-51	0.017766	0.00333456	9.9393e-08	0.516607	20	0.000681041	mtag-SMR_Muscle_Skeletal.lite
ENSG00000232629	6	HLA-DQB2	32723875	rs9274573	6	32635205	T	C	0.531809	-0.0108261	0.00210446	2.68413e-07	1.00796	0.0434019	2.61322e-119	-0.0107406	0.00213845	5.09696e-07	0.0533556	20	0.00349244	mtag-SMR_Muscle_Skeletal.lite
ENSG00000255389	6	C6orf3	111921078	rs9481169	6	111929862	T	G	0.105368	0.0261397	0.00374026	2.7739e-12	-0.77943	0.0580022	3.62415e-41	-0.0335369	0.0054089	5.63458e-10	0.080098	20	3.86081e-06	mtag-SMR_Muscle_Skeletal.lite
ENSG00000128604	7	IRF5	128577666	rs3757387	7	128576086	C	T	0.454274	0.0122186	0.00211143	7.17082e-09	0.250499	0.0297014	3.34317e-17	0.048777	0.0102223	1.82727e-06	0.565055	16	0.0125205	mtag-SMR_Muscle_Skeletal.lite
ENSG00000149485	11	FADS1	61567099	rs174561	11	61582708	C	T	0.303181	0.0120539	0.00219813	4.16444e-08	-0.260852	0.0283916	4.01495e-20	-0.0462099	0.00981356	2.4921e-06	0.0281233	20	0.0170759	mtag-SMR_Muscle_Skeletal.lite
ENSG00000189067	16	LITAF	11641853	rs34835672	16	11700100	T	C	0.447316	0.012176	0.00209706	6.38926e-09	-0.605427	0.0377119	5.35956e-58	-0.0201115	0.00368335	4.75854e-08	0.896432	20	0.000326055	mtag-SMR_Muscle_Skeletal.lite
ENSG00000196502	16	SULT1A1	28616903	rs149278	16	28561581	T	C	0.480119	0.0109982	0.00210127	1.6582e-07	-0.302701	0.032575	1.5081e-20	-0.0363336	0.00796719	5.10562e-06	0.0220483	20	0.0349837	mtag-SMR_Muscle_Skeletal.lite
ENSG00000251417	16	RP11-1348G14.4	28814097	rs4788062	16	28641179	C	T	0.351889	0.0130632	0.00211078	6.06147e-10	-0.317765	0.0451976	2.05689e-12	-0.0411097	0.00884954	3.39411e-06	0.151097	20	0.0232565	mtag-SMR_Muscle_Skeletal.lite
ENSG00000260442	16	RP11-22P6.3	28890278	rs7187776	16	28857645	G	A	0.341948	0.0145958	0.00212496	6.47626e-12	-0.407146	0.0327645	1.87825e-35	-0.0358491	0.00596341	1.838e-09	0.42653	20	1.2594e-05	mtag-SMR_Muscle_Skeletal.lite
ENSG00000161395	17	PGAP3	37827375	rs903502	17	37829604	T	C	0.675944	0.0149468	0.00225899	3.67544e-11	-0.223177	0.0206631	3.41459e-27	-0.0669729	0.0118703	1.68018e-08	0.0863132	20	0.000115126	mtag-SMR_Muscle_Skeletal.lite
ENSG00000167914	17	GSDMA	38119226	rs3859191	17	38128714	A	G	0.459245	-0.0152303	0.00210404	4.53357e-13	-0.54048	0.0469518	1.156e-30	0.0281792	0.0045986	8.91182e-10	0.0453171	20	6.10638e-06	mtag-SMR_Muscle_Skeletal.lite
ENSG00000203896	20	LIME1	62366815	rs6062497	20	62336258	T	C	0.706759	0.0213301	0.00232227	4.11437e-20	-0.17222	0.0243757	1.60331e-12	-0.123854	0.0221163	2.14191e-08	0.0225536	14	0.000146764	mtag-SMR_Muscle_Skeletal.lite
ENSG00000185651	22	UBE2L3	21903736	rs5754323	22	21957992	C	T	0.193837	0.0177485	0.00234637	3.90098e-14	0.178959	0.0213083	4.51973e-17	0.0991765	0.0176451	1.90274e-08	0.0644264	9	0.000130376	mtag-SMR_Muscle_Skeletal.lite
ENSG00000161180	22	CCDC116	21987005	rs7444	22	21976934	C	T	0.197813	0.0176678	0.0023461	5.04668e-14	-0.389738	0.0573564	1.08299e-11	-0.0453325	0.00898581	4.53752e-07	0.097393	4	0.00310911	mtag-SMR_Muscle_Skeletal.lite
ENSG00000169972	1	PUSL1	1243947	rs35946613	1	1265505	A	G	0.816103	-0.0175544	0.00245815	9.24343e-13	0.227456	0.0375057	1.32311e-09	-0.0771773	0.0166956	3.78947e-06	0.160451	12	0.0351398	mtag-SMR_Nerve_Tibial.lite
ENSG00000127054	1	CPSF3L	1246965	rs307371	1	1273116	G	A	0.923459	-0.0190348	0.00335958	1.46322e-08	-0.280268	0.0336794	8.675e-17	0.0679163	0.0145016	2.82212e-06	0.0389244	20	0.0261695	mtag-SMR_Nerve_Tibial.lite
ENSG00000225905	1	RP4-758J18.7	1355625	rs3766165	1	1354594	G	A	0.0924453	0.0203718	0.00315712	1.09915e-10	-0.532961	0.0559737	1.70481e-21	-0.0382238	0.00715585	9.21239e-08	0.0370707	20	0.000854265	mtag-SMR_Nerve_Tibial.lite
ENSG00000215915	1	ATAD3C	1385069	rs1153092	1	1380567	G	T	0.197813	0.0140603	0.00237691	3.31129e-09	-0.849601	0.0446563	1.05213e-80	-0.0165493	0.00292979	1.61725e-08	0.0216661	20	0.000149968	mtag-SMR_Nerve_Tibial.lite
ENSG00000143457	1	GOLPH3L	150618701	rs6661986	1	150628473	T	C	0.410537	-0.0107913	0.00213776	4.46615e-07	0.871397	0.0387213	3.7651e-112	-0.0123839	0.00251421	8.41276e-07	0.245418	20	0.00780115	mtag-SMR_Nerve_Tibial.lite
ENSG00000143452	1	HORMAD1	150670536	rs11587444	1	150722844	G	A	0.408549	-0.0107423	0.00213948	5.14072e-07	1.21254	0.0290804	0	-0.00885934	0.00177721	6.19707e-07	0.659653	20	0.00574654	mtag-SMR_Nerve_Tibial.lite
ENSG00000160766	1	GBAP1	155183616	rs2974929	1	155197268	C	T	0.522863	0.0121608	0.0020969	6.65437e-09	-0.287821	0.0275528	1.52573e-25	-0.0422513	0.00833288	3.96914e-07	0.33656	20	0.00368059	mtag-SMR_Nerve_Tibial.lite
ENSG00000143630	1	HCN3	155247374	rs10908461	1	155275727	T	C	0.277336	0.0116301	0.00233849	6.5812e-07	-0.528626	0.029858	3.86138e-70	-0.0220006	0.00459492	1.68442e-06	0.123339	20	0.0156196	mtag-SMR_Nerve_Tibial.lite
ENSG00000143627	1	PKLR	155259630	rs10908461	1	155275727	T	C	0.277336	0.0116301	0.00233849	6.5812e-07	-0.694999	0.055634	8.21929e-36	-0.0167339	0.00362157	3.82582e-06	0.0833199	20	0.0354768	mtag-SMR_Nerve_Tibial.lite
ENSG00000117595	1	IRF6	209959036	rs1005287	1	209980757	A	G	0.373757	0.0102609	0.00213985	1.62539e-06	-0.643619	0.0440946	2.96349e-48	-0.0159426	0.00349953	5.22281e-06	0.854033	20	0.0484311	mtag-SMR_Nerve_Tibial.lite
ENSG00000138031	2	ADCY3	25042038	rs10203482	2	25136916	C	T	0.428429	0.01172	0.00212378	3.41941e-08	-0.270808	0.0246655	4.81005e-28	-0.043278	0.00877728	8.19423e-07	0.096988	20	0.00759851	mtag-SMR_Nerve_Tibial.lite
ENSG00000135926	2	TMBIM1	219138915	rs7559416	2	219150211	G	A	0.369781	0.0140087	0.002182	1.36176e-10	-0.161877	0.0176961	5.82203e-20	-0.086539	0.0164679	1.48008e-07	0.176583	17	0.00137248	mtag-SMR_Nerve_Tibial.lite
ENSG00000001617	3	SEMA3F	50192478	rs56306491	3	49314960	A	G	0.110338	0.0259702	0.00349303	1.04676e-13	0.474214	0.0672253	1.73721e-12	0.0547647	0.0107018	3.09911e-07	0.187639	20	0.00287381	mtag-SMR_Nerve_Tibial.lite
ENSG00000112977	5	DAP	10679342	rs12654966	5	10676209	C	A	0.343936	0.0116107	0.00232178	5.71056e-07	-0.36305	0.0324805	5.25554e-29	-0.0319809	0.00700608	5.00122e-06	0.0798259	20	0.0463763	mtag-SMR_Nerve_Tibial.lite
ENSG00000132357	5	CARD6	40841286	rs704034	5	40842116	G	A	0.15507	0.0151892	0.00266774	1.24349e-08	-0.575976	0.0387144	4.61064e-50	-0.0263712	0.00495927	1.05173e-07	0.0106295	20	0.000975273	mtag-SMR_Nerve_Tibial.lite
ENSG00000164308	5	ERAP2	96211643	rs2927608	5	96252432	A	G	0.426441	0.0105941	0.00210858	5.05325e-07	1.09364	0.0200042	0	0.00968703	0.00193617	5.63875e-07	0.0416683	20	0.00522881	mtag-SMR_Nerve_Tibial.lite
ENSG00000131437	5	KIF3A	132028320	rs2406410	5	132065880	C	T	0.181909	-0.0120439	0.00231957	2.07727e-07	-0.404786	0.03673	3.04069e-28	0.0297537	0.00633452	2.63918e-06	0.0160859	16	0.0244731	mtag-SMR_Nerve_Tibial.lite
ENSG00000169220	5	RGS14	176784838	rs10051765	5	176799992	C	T	0.33996	0.0113941	0.00216378	1.39556e-07	-0.404049	0.031817	5.97707e-37	-0.0281999	0.0057974	1.14905e-06	0.609374	20	0.0106552	mtag-SMR_Nerve_Tibial.lite
ENSG00000010704	6	HFE	26087509	rs2071303	6	26091336	C	T	0.365805	-0.0130196	0.00219739	3.12274e-09	-0.211235	0.0228387	2.26633e-20	0.0616355	0.0123541	6.06671e-07	0.134896	9	0.00562566	mtag-SMR_Nerve_Tibial.lite
ENSG00000228962	6	HCG23	32358287	rs112112734	6	32453853	C	T	0.436382	-0.0197833	0.00213155	1.67626e-20	0.280106	0.0447716	3.94141e-10	-0.070628	0.0136144	2.12858e-07	0.133273	20	0.00197383	mtag-SMR_Nerve_Tibial.lite
ENSG00000229391	6	HLA-DRB6	32520490	rs9271430	6	32588002	C	T	0.303181	-0.0271094	0.00234398	6.1609e-31	0.993769	0.0479146	1.49642e-95	-0.0272794	0.00270062	5.45853e-24	0.0370713	20	5.06169e-20	mtag-SMR_Nerve_Tibial.lite
ENSG00000196735	6	HLA-DQA1	32595956	rs17612640	6	32615754	A	G	0.5666	-0.0119858	0.00210311	1.20432e-08	-0.518677	0.036404	4.62695e-46	0.0231085	0.0043671	1.21321e-07	0.5573	20	0.00112501	mtag-SMR_Nerve_Tibial.lite
ENSG00000179344	6	HLA-DQB1	32627244	rs9274564	6	32635048	A	G	0.508946	-0.011145	0.00210185	1.14245e-07	-0.954216	0.039058	8.06357e-132	0.0116797	0.00225398	2.19723e-07	0.100762	20	0.00203749	mtag-SMR_Nerve_Tibial.lite
ENSG00000232629	6	HLA-DQB2	32723875	rs9274660	6	32636434	G	A	0.595427	-0.0113674	0.00210632	6.78456e-08	1.10403	0.0448075	4.77941e-134	-0.0102962	0.00195307	1.35085e-07	0.396209	20	0.00125264	mtag-SMR_Nerve_Tibial.lite
ENSG00000204267	6	TAP2	32789610	rs4148876	6	32796793	A	G	0.0735586	-0.0313983	0.00408193	1.44824e-14	-0.648941	0.0637337	2.38422e-24	0.0483839	0.00788329	8.38122e-10	0.0382684	5	7.77191e-06	mtag-SMR_Nerve_Tibial.lite
ENSG00000255389	6	C6orf3	111921078	rs9481169	6	111929862	T	G	0.105368	0.0261397	0.00374026	2.7739e-12	-0.987728	0.068028	9.1269e-48	-0.0264645	0.00420257	3.03045e-10	0.0154431	20	2.81014e-06	mtag-SMR_Nerve_Tibial.lite
ENSG00000159904	7	ZNF890P	5160870	rs308080	7	5888663	A	G	0.441352	-0.0104256	0.0021023	7.08057e-07	0.772926	0.0550471	8.72485e-45	-0.0134885	0.00288458	2.92435e-06	0.0281036	20	0.0271175	mtag-SMR_Nerve_Tibial.lite
ENSG00000128604	7	IRF5	128577666	rs3757387	7	128576086	C	T	0.454274	0.0122186	0.00211143	7.17082e-09	0.280436	0.0246891	6.71222e-30	0.04357	0.0084499	2.51921e-07	0.399122	20	0.00233606	mtag-SMR_Nerve_Tibial.lite
ENSG00000271623	16	RP11-435I10.5	28376021	rs149271	16	28506872	G	A	0.347913	0.0144851	0.00211008	6.66149e-12	-0.659062	0.0514744	1.56358e-37	-0.0219784	0.00363278	1.44827e-09	0.0775131	20	1.34298e-05	mtag-SMR_Nerve_Tibial.lite
ENSG00000196502	16	SULT1A1	28616903	rs149278	16	28561581	T	C	0.480119	0.0109982	0.00210127	1.6582e-07	-0.496334	0.0436258	5.43868e-30	-0.0221589	0.00466012	1.98442e-06	0.0221074	20	0.0184016	mtag-SMR_Nerve_Tibial.lite
ENSG00000259982	16	CDC37P1	28711615	rs62036618	16	28828834	C	A	0.331014	0.0134514	0.00215755	4.52951e-10	0.729386	0.0538936	9.87505e-42	0.0184421	0.00325681	1.49068e-08	0.203052	20	0.00013823	mtag-SMR_Nerve_Tibial.lite
ENSG00000270424	16	RP11-1348G14.6	28761280	rs2726036	16	28347140	C	A	0.333996	0.0132268	0.00212724	5.04051e-10	0.452028	0.0543218	8.70014e-17	0.029261	0.00587463	6.32857e-07	0.527823	20	0.00586848	mtag-SMR_Nerve_Tibial.lite
ENSG00000251417	16	RP11-1348G14.4	28814097	rs62036622	16	28837203	G	T	0.33002	0.0137877	0.00213572	1.07679e-10	-0.598949	0.051662	4.44063e-31	-0.0230198	0.00408133	1.6978e-08	0.175576	20	0.000157437	mtag-SMR_Nerve_Tibial.lite
ENSG00000178952	16	TUFM	28853732	rs7187776	16	28857645	G	A	0.341948	0.0145958	0.00212496	6.47626e-12	0.2559	0.0199897	1.60619e-37	0.0570372	0.00942366	1.42567e-09	0.131484	20	1.32202e-05	mtag-SMR_Nerve_Tibial.lite
ENSG00000178188	16	SH2B1	28857921	rs11646653	16	28922149	T	C	0.715706	-0.0126543	0.00221033	1.03372e-08	0.170001	0.0204225	8.48915e-17	-0.0744369	0.0157801	2.39183e-06	0.0961625	20	0.0221794	mtag-SMR_Nerve_Tibial.lite
ENSG00000161395	17	PGAP3	37827375	rs903502	17	37829604	T	C	0.675944	0.0149468	0.00225899	3.67544e-11	-0.254227	0.0259801	1.29996e-22	-0.0587932	0.0107263	4.22458e-08	0.0174128	20	0.000391745	mtag-SMR_Nerve_Tibial.lite
ENSG00000141736	17	ERBB2	37844167	rs2934952	17	37832366	A	G	0.694831	0.0151111	0.00231737	6.99341e-11	-0.207577	0.0259892	1.38197e-15	-0.0727977	0.014412	4.39096e-07	0.237931	18	0.00407174	mtag-SMR_Nerve_Tibial.lite
ENSG00000167914	17	GSDMA	38119226	rs56326707	17	38130139	T	C	0.459245	-0.0152286	0.00210446	4.60868e-13	-0.852681	0.0463491	1.38997e-75	0.0178597	0.00265212	1.64906e-11	0.0400404	20	1.52918e-07	mtag-SMR_Nerve_Tibial.lite
ENSG00000185651	22	UBE2L3	21903736	rs7444	22	21976934	C	T	0.197813	0.0176678	0.0023461	5.04668e-14	0.142535	0.0208092	7.40564e-12	0.123954	0.0244625	4.03879e-07	0.32388	4	0.00374517	mtag-SMR_Nerve_Tibial.lite
ENSG00000161180	22	CCDC116	21987005	rs7444	22	21976934	C	T	0.197813	0.0176678	0.0023461	5.04668e-14	-0.671333	0.0574156	1.39209e-31	-0.0263175	0.0041568	2.4327e-10	0.0339533	11	2.25585e-06	mtag-SMR_Nerve_Tibial.lite
ENSG00000100321	22	SYNGR1	39745930	rs4321460	22	39793655	G	A	0.66004	0.01166	0.00223966	1.92821e-07	-0.375323	0.0256152	1.30107e-48	-0.0310665	0.00633277	9.31083e-07	0.0126513	20	0.00863393	mtag-SMR_Nerve_Tibial.lite
ENSG00000235098	1	ANKRD65	1353800	rs4970449	1	1353632	G	A	0.0934394	0.0201585	0.00314433	1.44496e-10	-0.929185	0.0929988	1.66283e-23	-0.0216949	0.0040207	6.82225e-08	0.177104	20	0.000158276	mtag-SMR_Ovary.lite
ENSG00000225905	1	RP4-758J18.7	1355625	rs12354306	1	1352411	G	A	0.0934394	0.0173546	0.00304864	1.25142e-08	-0.7003	0.107702	7.91406e-11	-0.0247816	0.00578594	1.84328e-05	0.046581	13	0.042764	mtag-SMR_Ovary.lite
ENSG00000164308	5	ERAP2	96211643	rs2910686	5	96252589	C	T	0.426441	0.0106781	0.00210848	4.09843e-07	1.15231	0.071673	3.67893e-58	0.00926665	0.00191842	1.36292e-06	0.0887903	20	0.00316197	mtag-SMR_Ovary.lite
ENSG00000072682	5	P4HA2	131527531	rs7736284	5	131588151	C	T	0.528827	0.0162048	0.00209683	1.09055e-14	0.331896	0.0592649	2.14085e-08	0.048825	0.0107668	5.76691e-06	0.0130343	12	0.0133792	mtag-SMR_Ovary.lite
ENSG00000230521	6	HCG4P7	29855071	rs115644852	6	29923184	T	C	0.110338	-0.0167864	0.00351665	1.81138e-06	-1.34292	0.124628	4.49875e-27	0.0124999	0.0028641	1.27506e-05	0.470848	6	0.0295814	mtag-SMR_Ovary.lite
ENSG00000206503	6	HLA-A	29909037	rs2517910	6	29688501	C	A	0.600398	0.0198471	0.00211171	5.52957e-21	-0.44023	0.0734816	2.08528e-09	-0.0450834	0.008924	4.37358e-07	0.0132741	6	0.00101467	mtag-SMR_Ovary.lite
ENSG00000229391	6	HLA-DRB6	32520490	rs9271638	6	32592142	T	C	0.611332	-0.0185312	0.00211539	1.94952e-18	0.816363	0.0823582	3.67912e-23	-0.0226997	0.00345815	5.2344e-11	0.0534753	20	1.21438e-07	mtag-SMR_Ovary.lite
ENSG00000179344	6	HLA-DQB1	32627244	rs9273321	6	32623096	G	A	0.402584	-0.0132235	0.00209619	2.82026e-10	-0.587318	0.0689333	1.59432e-17	0.0225151	0.00444091	3.97974e-07	0.817429	20	0.000923299	mtag-SMR_Ovary.lite
ENSG00000232629	6	HLA-DQB2	32723875	rs9272962	6	32611229	T	G	0.492048	-0.0131085	0.00210138	4.43036e-10	1.03547	0.0883414	9.9219e-32	-0.0126595	0.0022989	3.65509e-08	0.877574	20	8.47982e-05	mtag-SMR_Ovary.lite
ENSG00000255389	6	C6orf3	111921078	rs9481169	6	111929862	T	G	0.105368	0.0261397	0.00374026	2.7739e-12	-0.761702	0.104994	4.02449e-13	-0.0343175	0.00681823	4.82383e-07	0.355195	11	0.00111913	mtag-SMR_Ovary.lite
ENSG00000271623	16	RP11-435I10.5	28376021	rs12446550	16	28543381	A	G	0.353877	0.0145655	0.00210506	4.53981e-12	-0.669907	0.103441	9.40416e-11	-0.0217426	0.00459843	2.26453e-06	0.252599	20	0.00525372	mtag-SMR_Ovary.lite
ENSG00000176476	16	CCDC101	28565236	rs480400	16	28574615	G	A	0.474155	0.0116057	0.00210446	3.49173e-08	-0.354914	0.0516558	6.38685e-12	-0.0327	0.00760328	1.70205e-05	0.0710855	8	0.0394874	mtag-SMR_Ovary.lite
[truncated: 312 more rows]

## Sheet: Supplementary Table S8
																					Supplementary Table S8. KEGG pathway and Gene ontology enrichment of pleiotropic genes
[truncated: 80 more rows]

[truncated: 6 more sheets: Supplementary Table S9, Supplementary Table S10, Supplementary Table S11, Supplementary Table S12, Supplementary Table S13, Supplementary Table S14]
